# Supplementary material for: Higher productivity in forests with mixed mycorrhizal strategies
Source: Nat Commun. 2023 Mar 13;14:1377. doi: 10.1038/s41467-023-36888-0 (PMC10011551; doi:10.1038/s41467-023-36888-0)
Supplement: Supplementary file 2 — Supplementary Dataset 1 [file 41467_2023_36888_MOESM2_ESM.xlsx]

## Sheet: Supplementary Data 1
Statistical results for the effects of AM proportion on productivity across all plots in linear and quadratic models.
		Linear model					Quadratic model
Ecoregion	n	Intercept	P-value (intercept)	Linear term	P-value (linear term)	AIC	Intercept	P-value (intercept)	Linear term	P-value (linear term)	Quadratic term	P-value (quadratic term)	AIC
American Semi-Desert and Desert	122	0.796(5.531)	0.886	-0.223(0.345)	0.52	302.124	0.218(5.485)	0.968	1.35(0.931)	0.15	-1.654(0.911)	0.072	300.619
Arizona - New Mexico Mountains Semi-Desert - Open Woodland	1544	-0.84(1.083)	0.438	-1.129(0.074)	<0.001	3713.34	-0.988(1.108)	0.373	-0.994(0.226)	<0.001	-0.138(0.218)	0.527	3714.93
Black Hills Coniferous Forest	140	8.017(6.155)	0.195	-1.506(0.458)	0.001	306.134	7.5(6.203)	0.229	-2.393(1.262)	0.06	1.223(1.62)	0.452	307.527
California Coastal Chaparral Forest and Shrub	56	-8.124(15.726)	0.608	-1.597(0.583)	0.009	203.521	-7.279(15.569)	0.642	1.06(1.947)	0.589	-2.782(1.947)	0.16	203.138
California Coastal Steppe - Mixed Forest - Redwood Forest	257	2.497(2.777)	0.369	-0.681(0.241)	0.005	807.112	0.927(2.656)	0.728	3.189(0.771)	<0.001	-4.236(0.805)	<0.001	781.931
Cascade Mixed Forest - Coniferous Forest - Alpine Meadow	2390	-0.4(0.557)	0.473	-1.018(0.154)	<0.001	7602.13	-0.312(0.553)	0.573	1.063(0.377)	0.005	-3.146(0.521)	<0.001	7567.77
Central Appalachian Broadleaf Forest-Coniferous Forest-Meadow	3614	0.555(0.895)	0.535	-0.071(0.039)	0.07	7788.79	0.735(0.876)	0.401	1.631(0.138)	<0.001	-1.775(0.139)	<0.001	7630.1
Central Interior Broadleaf Forest	4702	2.417(1.035)	0.02	-0.553(0.037)	<0.001	11142.9	1.864(1.013)	0.066	1.247(0.129)	<0.001	-1.823(0.125)	<0.001	10936.9
Chihuahuan Semi-Desert	1150	-7.041(2.885)	0.015	-0.579(0.16)	<0.001	3459.85	-7.427(2.904)	0.011	0.139(0.65)	0.83	-0.669(0.587)	0.255	3460.54
Colorado Plateau Semi-Desert	2936	0.78(0.743)	0.294	-0.565(0.054)	<0.001	7419.42	0.638(0.744)	0.392	-0.158(0.182)	0.385	-0.391(0.167)	0.019	7415.92
East Laurentian Mixed Forest	2947	-4.608(0.782)	<0.001	-0.145(0.05)	0.004	7202.24	-4.523(0.761)	<0.001	2.034(0.175)	<0.001	-2.173(0.168)	<0.001	7040.42
Eastern Broadleaf Forest (Oceanic)	4146	-3.142(0.765)	<0.001	-0.41(0.041)	<0.001	10066.6	-2.848(0.747)	<0.001	1.606(0.147)	<0.001	-1.994(0.14)	<0.001	9870.14
Everglades	61	143.416(73.983)	0.058	-0.792(0.564)	0.166	194.222	108.495(72.742)	0.142	4.565(2.375)	0.06	-4.544(1.962)	0.024	190.339
Great Plains - Palouse Dry Steppe	961	-6.921(0.98)	<0.001	-1.087(0.098)	<0.001	2744.06	-7.348(0.984)	<0.001	0.005(0.351)	0.989	-1.122(0.346)	0.001	2735.52
Great Plains Steppe	261	-32.765(10.108)	0.001	-0.441(0.243)	0.071	864.027	-30.665(9.804)	0.002	4.034(1.091)	<0.001	-3.987(0.949)	<0.001	848.351
Intermountain Semi-Desert	581	-2.931(0.958)	0.002	-0.59(0.127)	<0.001	1673.06	-2.962(0.959)	0.002	-1.201(0.753)	0.111	0.602(0.732)	0.411	1674.37
Intermountain Semi-Desert and Desert	1653	-2.669(0.619)	<0.001	0.157(0.08)	0.049	4333.47	-2.432(0.628)	<0.001	0.678(0.248)	0.006	-0.522(0.236)	0.027	4330.55
Lower Mississippi Riverine Forest	915	11.669(6.615)	0.078	-0.368(0.093)	<0.001	2537.26	10.625(6.52)	0.104	1.543(0.369)	<0.001	-1.81(0.338)	<0.001	2510.76
Middle Rocky Mountains Steppe - Coniferous Forest - Alpine	2678	1.565(0.599)	0.009	-1.63(0.09)	<0.001	7482.57	1.585(0.597)	0.008	0.188(0.428)	0.661	-1.925(0.443)	<0.001	7465.74
Midwest Broadleaf Forest	1891	-0.278(0.849)	0.743	-0.329(0.069)	<0.001	5449.38	-0.494(0.826)	0.55	2.167(0.252)	<0.001	-2.445(0.238)	<0.001	5347.9
Nevada-Utah Mountains Semi-Desert - Coniferous Forest - Alpine Meadow	1935	-4.525(0.829)	<0.001	-0.167(0.079)	0.034	5178.86	-4.751(0.823)	<0.001	1.014(0.224)	<0.001	-1.228(0.218)	<0.001	5149.17
New England-Adirondack	2424	-0.909(1.487)	0.541	0.316(0.054)	<0.001	5399.01	-1.109(1.455)	0.446	2.029(0.171)	<0.001	-2.026(0.193)	<0.001	5292.51
Northern Rocky Mountains Steppe - Coniferous Forest - Alpine Meadow	2121	0.543(1.071)	0.612	0.239(0.127)	0.06	5443.42	0.608(1.064)	0.568	1.991(0.34)	<0.001	-2.884(0.52)	<0.001	5414.69
Ouachita Mixed Forest-Meadow	534	13.428(3.602)	<0.001	-0.964(0.145)	<0.001	1168.64	12.231(3.55)	0.001	0.624(0.385)	0.106	-2.032(0.458)	<0.001	1150.98
Outer Coastal Plain Mixed Forest	7399	-5.356(0.556)	<0.001	-0.164(0.033)	<0.001	20252.7	-4.755(0.55)	<0.001	1.464(0.119)	<0.001	-1.719(0.121)	<0.001	20055.3
Pacific Lowland Mixed Forest	226	2.517(1.572)	0.111	-0.185(0.207)	0.372	622.325	2.584(1.53)	0.093	2.002(0.638)	0.002	-2.614(0.724)	<0.001	611.143
Prairie Parkland (Subtropical)	2166	-13.872(2.884)	<0.001	-0.654(0.061)	<0.001	6577.91	-12.898(2.778)	<0.001	2.755(0.267)	<0.001	-3.258(0.249)	<0.001	6414.51
Prairie Parkland (Temperate)	1454	1.005(2.175)	0.644	-0.484(0.069)	<0.001	3974.76	1.067(2.141)	0.618	1.544(0.303)	<0.001	-1.862(0.271)	<0.001	3930.16
Sierren Steppe - Mixed Forest - Coniferous Alpine Meadow	2433	1.574(0.353)	<0.001	-1.273(0.096)	<0.001	7728.15	1.683(0.347)	<0.001	1.492(0.308)	<0.001	-3.223(0.342)	<0.001	7642.64
Southeastern Mixed Forest	8096	7.218(0.434)	<0.001	-0.53(0.033)	<0.001	20579.4	6.291(0.428)	<0.001	1.403(0.109)	<0.001	-2.077(0.112)	<0.001	20245.8
Southern Rocky Mountain Steppe - Open Woodland - Coniferou	3520	-1.525(0.562)	0.007	-1.211(0.083)	<0.001	10213.3	-1.506(0.562)	0.007	-1.665(0.306)	<0.001	0.499(0.323)	0.123	10212.9
Southern Rocky Mountain Steppe - Open Woodland - Coniferous Forest - Alpine Meadow	428	5.368(3.668)	0.144	-0.232(0.203)	0.254	1290.92	5.309(3.681)	0.15	-0.063(0.75)	0.933	-0.183(0.779)	0.815	1292.86
Southwest Plateau and Plains Dry Steppe and Shrub	3629	-3.03(1.972)	0.125	-0.539(0.064)	<0.001	10935	-3.376(1.953)	0.084	2.021(0.304)	<0.001	-2.37(0.276)	<0.001	10863.6
West Laurentian Mixed Forest	5152	-3.234(0.467)	<0.001	0.382(0.042)	<0.001	14530.6	-2.481(0.457)	<0.001	2.729(0.146)	<0.001	-2.646(0.157)	<0.001	14256.9
