# Supplementary material for: Higher productivity in forests with mixed mycorrhizal strategies
Source: Nat Commun. 2023 Mar 13;14:1377. doi: 10.1038/s41467-023-36888-0 (PMC10011551; doi:10.1038/s41467-023-36888-0)
Supplement: Supplementary file 3 — Supplementary Dataset 2 [file 41467_2023_36888_MOESM3_ESM.xlsx]

## Sheet: Supplementary Data 2
Statistical results for the effects of ECM proportion on productivity across all plots in linear and quadratic models.
		Linear model					Quadratic model
Ecoregion	n	Intercept	P-value (intercept)	Linear term	P-value (linear term)	AIC	Intercept	P-value (intercept)	Linear term	P-value (linear term)	Quadratic term	P-value (quadratic term)	AIC
American Semi-Desert and Desert	122	0.574(5.543)	0.918	0.223(0.345)	0.52	302.124	-0.085(5.5)	0.988	1.958(1.015)	0.056	-1.654(0.911)	0.072	300.619
Arizona - New Mexico Mountains Semi-Desert - Open Woodland	1544	-1.969(1.089)	0.071	1.129(0.074)	<0.001	3713.34	-2.119(1.115)	0.058	1.27(0.234)	<0.001	-0.138(0.218)	0.527	3714.93
Black Hills Coniferous Forest	140	6.511(6.253)	0.3	1.506(0.458)	0.001	306.134	6.33(6.268)	0.314	-0.052(2.115)	0.98	1.223(1.62)	0.452	307.527
California Coastal Chaparral Forest and Shrub	56	-9.721(15.582)	0.536	1.597(0.583)	0.009	203.521	-9.001(15.424)	0.562	4.504(2.114)	0.038	-2.782(1.947)	0.16	203.138
California Coastal Steppe - Mixed Forest - Redwood Forest	257	1.817(2.739)	0.508	0.681(0.241)	0.005	807.112	-0.12(2.629)	0.964	5.282(0.904)	<0.001	-4.236(0.805)	<0.001	781.931
Cascade Mixed Forest - Coniferous Forest - Alpine Meadow	2390	-1.417(0.574)	0.014	1.018(0.154)	<0.001	7602.13	-2.395(0.592)	<0.001	5.23(0.714)	<0.001	-3.146(0.521)	<0.001	7567.77
Central Appalachian Broadleaf Forest-Coniferous Forest-Meadow	3614	0.467(0.896)	0.602	0.103(0.039)	0.009	7785.26	0.439(0.878)	0.617	1.864(0.149)	<0.001	-1.718(0.14)	<0.001	7639.19
Central Interior Broadleaf Forest	4702	1.863(1.031)	0.071	0.558(0.037)	<0.001	11141.5	1.309(1.01)	0.195	2.377(0.132)	<0.001	-1.804(0.126)	<0.001	10941.7
Chihuahuan Semi-Desert	1150	-7.62(2.856)	0.008	0.579(0.16)	<0.001	3459.85	-7.957(2.871)	0.006	1.198(0.566)	0.035	-0.669(0.587)	0.255	3460.54
Colorado Plateau Semi-Desert	2936	0.214(0.739)	0.772	0.565(0.054)	<0.001	7419.42	0.088(0.741)	0.905	0.941(0.169)	<0.001	-0.391(0.167)	0.019	7415.92
East Laurentian Mixed Forest	2947	-4.753(0.785)	<0.001	0.145(0.05)	0.004	7202.24	-4.662(0.764)	<0.001	2.312(0.174)	<0.001	-2.173(0.168)	<0.001	7040.42
Eastern Broadleaf Forest (Oceanic)	4146	-3.613(0.765)	<0.001	0.42(0.041)	<0.001	10062.6	-3.181(0.747)	<0.001	2.416(0.144)	<0.001	-2.036(0.141)	<0.001	9860.95
Everglades	61	142.624(73.868)	0.059	0.792(0.564)	0.166	194.222	108.517(72.562)	0.141	4.523(1.7)	0.01	-4.544(1.962)	0.024	190.339
Great Plains - Palouse Dry Steppe	961	-8.008(1.014)	<0.001	1.087(0.098)	<0.001	2744.06	-8.466(1.019)	<0.001	2.24(0.369)	<0.001	-1.122(0.346)	0.001	2735.52
Great Plains Steppe	261	-33.206(10.106)	0.001	0.441(0.243)	0.071	864.027	-30.618(9.808)	0.002	3.941(0.866)	<0.001	-3.987(0.949)	<0.001	848.351
Intermountain Semi-Desert	581	-3.521(0.976)	<0.001	0.59(0.127)	<0.001	1673.06	-3.561(0.977)	<0.001	-0.003(0.733)	0.996	0.602(0.732)	0.411	1674.37
Intermountain Semi-Desert and Desert	1653	-2.512(0.615)	<0.001	-0.157(0.08)	0.049	4333.47	-2.275(0.623)	<0.001	0.365(0.249)	0.142	-0.522(0.236)	0.027	4330.55
Lower Mississippi Riverine Forest	915	11.299(6.609)	0.088	0.368(0.093)	<0.001	2537.3	10.341(6.513)	0.113	2.08(0.332)	<0.001	-1.813(0.338)	<0.001	2510.69
Middle Rocky Mountains Steppe - Coniferous Forest - Alpine	2678	-0.064(0.61)	0.916	1.63(0.09)	<0.001	7482.57	-0.152(0.608)	0.803	3.662(0.477)	<0.001	-1.925(0.443)	<0.001	7465.74
Midwest Broadleaf Forest	1891	-0.607(0.857)	0.479	0.329(0.069)	<0.001	5449.38	-0.772(0.834)	0.355	2.723(0.242)	<0.001	-2.445(0.238)	<0.001	5347.9
Nevada-Utah Mountains Semi-Desert - Coniferous Forest - Alpine Meadow	1935	-4.692(0.822)	<0.001	0.167(0.079)	0.034	5178.86	-4.965(0.817)	<0.001	1.443(0.239)	<0.001	-1.228(0.218)	<0.001	5149.17
New England-Adirondack	2424	-0.593(1.493)	0.691	-0.316(0.054)	<0.001	5399.01	-1.107(1.461)	0.449	2.024(0.229)	<0.001	-2.026(0.193)	<0.001	5292.51
Northern Rocky Mountains Steppe - Coniferous Forest - Alpine Meadow	2121	0.782(1.079)	0.469	-0.239(0.127)	0.06	5443.42	-0.285(1.089)	0.794	3.777(0.734)	<0.001	-2.884(0.52)	<0.001	5414.69
Ouachita Mixed Forest-Meadow	534	12.464(3.606)	0.001	0.964(0.145)	<0.001	1168.64	10.822(3.563)	0.003	3.44(0.576)	<0.001	-2.032(0.458)	<0.001	1150.98
Outer Coastal Plain Mixed Forest	7399	-5.517(0.554)	<0.001	0.164(0.033)	<0.001	20252.6	-5.004(0.548)	<0.001	1.996(0.131)	<0.001	-1.74(0.121)	<0.001	20049.8
Pacific Lowland Mixed Forest	226	2.332(1.579)	0.141	0.185(0.207)	0.372	622.325	1.973(1.54)	0.202	3.225(0.866)	<0.001	-2.614(0.724)	<0.001	611.143
Prairie Parkland (Subtropical)	2166	-14.525(2.891)	<0.001	0.654(0.061)	<0.001	6577.91	-13.401(2.785)	<0.001	3.761(0.245)	<0.001	-3.258(0.249)	<0.001	6414.51
Prairie Parkland (Temperate)	1454	0.521(2.182)	0.811	0.484(0.069)	<0.001	3974.76	0.75(2.149)	0.727	2.179(0.256)	<0.001	-1.862(0.271)	<0.001	3930.16
Sierren Steppe - Mixed Forest - Coniferous Alpine Meadow	2433	0.3(0.358)	0.401	1.273(0.096)	<0.001	7728.15	-0.047(0.353)	0.895	4.953(0.402)	<0.001	-3.223(0.342)	<0.001	7642.64
Southeastern Mixed Forest	8096	6.746(0.432)	<0.001	0.53(0.033)	<0.001	20579.6	5.68(0.427)	<0.001	2.749(0.124)	<0.001	-2.091(0.113)	<0.001	20243.7
Southern Rocky Mountain Steppe - Open Woodland - Coniferou	3520	-2.736(0.584)	<0.001	1.211(0.083)	<0.001	10213.3	-2.673(0.586)	<0.001	0.668(0.361)	0.065	0.499(0.323)	0.123	10212.9
Southern Rocky Mountain Steppe - Open Woodland - Coniferous Forest - Alpine Meadow	428	5.136(3.705)	0.166	0.232(0.203)	0.254	1290.92	5.063(3.722)	0.174	0.428(0.862)	0.619	-0.183(0.779)	0.815	1292.86
Southwest Plateau and Plains Dry Steppe and Shrub	3629	-3.569(1.971)	0.07	0.539(0.064)	<0.001	10935	-3.726(1.951)	0.056	2.72(0.261)	<0.001	-2.37(0.276)	<0.001	10863.6
West Laurentian Mixed Forest	5152	-2.851(0.471)	<0.001	-0.382(0.042)	<0.001	14530.6	-2.398(0.459)	<0.001	2.562(0.18)	<0.001	-2.646(0.157)	<0.001	14256.9
