# Supplementary material for: Higher productivity in forests with mixed mycorrhizal strategies
Source: Nat Commun. 2023 Mar 13;14:1377. doi: 10.1038/s41467-023-36888-0 (PMC10011551; doi:10.1038/s41467-023-36888-0)
Supplement: Supplementary file 4 — Supplementary Dataset 3 [file 41467_2023_36888_MOESM4_ESM.xlsx]

## Sheet: Supplementary Data 3
Linear and quadratic model results for the effects of AM proportion on productivity in plots with five or less species.
		Linear model					Quadratic model
Ecoregion	n	Intercept	P-value (intercept)	Linear term	P-value (linear term)	AIC	Intercept	P-value (intercept)	Linear term	P-value (linear term)	Quadratic term	P-value (quadratic term)	AIC
American Semi-Desert and Desert	122	0.796(5.531)	0.886	-0.223(0.345)	0.52	302.124	0.218(5.485)	0.968	1.35(0.931)	0.15	-1.654(0.911)	0.072	300.619
Arizona - New Mexico Mountains Semi-Desert - Open Woodland	1495	-0.794(1.113)	0.475	-1.122(0.075)	<0.001	3612.11	-0.906(1.136)	0.425	-1.015(0.231)	<0.001	-0.109(0.222)	0.623	3613.86
Black Hills Coniferous Forest	140	8.017(6.155)	0.195	-1.506(0.458)	0.001	306.134	7.5(6.203)	0.229	-2.393(1.262)	0.06	1.223(1.62)	0.452	307.527
California Coastal Chaparral Forest and Shrub	52	-9.024(16.579)	0.589	-1.581(0.621)	0.014	193.927	-7.248(16.492)	0.663	1.124(2.131)	0.601	-2.833(2.136)	0.192	193.843
California Coastal Steppe - Mixed Forest - Redwood Forest	245	2.401(2.886)	0.406	-0.743(0.249)	0.003	778.126	0.718(2.766)	0.795	3.187(0.809)	<0.001	-4.274(0.842)	<0.001	754.723
Cascade Mixed Forest - Coniferous Forest - Alpine Meadow	2311	-0.493(0.571)	0.387	-1.043(0.158)	<0.001	7382.77	-0.389(0.567)	0.493	0.977(0.389)	0.012	-3.028(0.534)	<0.001	7352.7
Central Appalachian Broadleaf Forest-Coniferous Forest-Meadow	1077	1.745(2.362)	0.46	-0.123(0.079)	0.121	3009.61	1.79(2.349)	0.446	1.093(0.34)	0.001	-1.208(0.328)	<0.001	2998.02
Central Interior Broadleaf Forest	1748	1.752(2.001)	0.381	-0.859(0.063)	<0.001	4772.11	1.583(2)	0.429	-0.323(0.262)	0.217	-0.535(0.254)	0.035	4769.64
Chihuahuan Semi-Desert	1142	-7.46(2.891)	0.01	-0.558(0.16)	0.001	3433.69	-7.901(2.912)	0.007	0.234(0.659)	0.723	-0.736(0.595)	0.216	3434.15
Colorado Plateau Semi-Desert	2918	0.769(0.743)	0.301	-0.557(0.054)	<0.001	7368.53	0.627(0.745)	0.4	-0.157(0.183)	0.389	-0.384(0.168)	0.022	7365.27
East Laurentian Mixed Forest	1538	-3.919(1.246)	0.002	-0.02(0.072)	0.782	4226.2	-3.988(1.23)	0.001	1.648(0.273)	<0.001	-1.624(0.257)	<0.001	4188.63
Eastern Broadleaf Forest (Oceanic)	1662	-0.95(1.261)	0.451	-0.315(0.068)	<0.001	4774.65	-0.779(1.248)	0.533	1.282(0.279)	<0.001	-1.54(0.261)	<0.001	4741.96
Everglades	55	132.427(78.569)	0.098	-0.806(0.588)	0.177	179.32	97.755(77.756)	0.215	4.573(2.64)	0.09	-4.609(2.209)	0.042	176.447
Great Plains - Palouse Dry Steppe	958	-6.931(0.981)	<0.001	-1.089(0.098)	<0.001	2737.33	-7.351(0.985)	<0.001	-0.012(0.352)	0.972	-1.107(0.347)	0.001	2729.13
Great Plains Steppe	250	-29.03(10.493)	0.006	-0.462(0.25)	0.066	832.307	-26.651(10.159)	0.009	4.173(1.12)	<0.001	-4.146(0.979)	<0.001	816.345
Intermountain Semi-Desert	581	-2.931(0.958)	0.002	-0.59(0.127)	<0.001	1673.06	-2.962(0.959)	0.002	-1.201(0.753)	0.111	0.602(0.732)	0.411	1674.37
Intermountain Semi-Desert and Desert	1652	-2.672(0.62)	<0.001	0.157(0.08)	0.049	4331.83	-2.434(0.628)	<0.001	0.677(0.249)	0.007	-0.521(0.236)	0.027	4328.92
Lower Mississippi Riverine Forest	507	13.661(10.353)	0.188	-0.298(0.13)	0.023	1573.94	12.441(10.363)	0.231	0.627(0.584)	0.284	-0.879(0.542)	0.105	1573.26
Middle Rocky Mountains Steppe - Coniferous Forest - Alpine	2667	1.537(0.601)	0.011	-1.63(0.09)	<0.001	7453.27	1.557(0.599)	0.009	0.181(0.428)	0.673	-1.918(0.444)	<0.001	7436.57
Midwest Broadleaf Forest	1299	0.161(1.102)	0.884	-0.221(0.082)	0.007	3943.83	-0.04(1.09)	0.97	1.593(0.337)	<0.001	-1.777(0.32)	<0.001	3915.19
Nevada-Utah Mountains Semi-Desert - Coniferous Forest - Alpine Meadow	1929	-4.52(0.83)	<0.001	-0.167(0.079)	0.034	5160.18	-4.745(0.824)	<0.001	1.015(0.224)	<0.001	-1.229(0.218)	<0.001	5130.55
New England-Adirondack	1276	-0.748(2.343)	0.75	0.372(0.076)	<0.001	3193.16	-0.62(2.315)	0.789	1.743(0.255)	<0.001	-1.577(0.281)	<0.001	3163.81
Northern Rocky Mountains Steppe - Coniferous Forest - Alpine Meadow	1911	1.348(1.156)	0.244	0.108(0.139)	0.436	4983.42	1.278(1.152)	0.267	1.56(0.391)	<0.001	-2.299(0.58)	<0.001	4969.68
Ouachita Mixed Forest-Meadow	269	12.07(5.498)	0.029	-1.283(0.207)	<0.001	681.971	11.715(5.472)	0.033	-0.051(0.666)	0.939	-1.422(0.731)	0.053	680.084
Outer Coastal Plain Mixed Forest	4338	-4.579(0.793)	<0.001	-0.363(0.044)	<0.001	12917.8	-4.44(0.791)	<0.001	0.559(0.179)	0.002	-0.961(0.181)	<0.001	12891.7
Pacific Lowland Mixed Forest	211	1.519(1.681)	0.367	-0.257(0.216)	0.235	587.142	1.762(1.643)	0.285	1.838(0.67)	0.007	-2.49(0.756)	0.001	578.11
Prairie Parkland (Subtropical)	1858	-15.91(3.16)	<0.001	-0.672(0.065)	<0.001	5707.59	-14.889(3.089)	<0.001	2.158(0.308)	<0.001	-2.707(0.288)	<0.001	5622.77
Prairie Parkland (Temperate)	897	2.002(3.011)	0.506	-0.412(0.091)	<0.001	2662.79	2.063(3.007)	0.493	0.454(0.46)	0.323	-0.802(0.417)	0.055	2661.07
Sierren Steppe - Mixed Forest - Coniferous Alpine Meadow	2300	1.619(0.37)	<0.001	-1.273(0.098)	<0.001	7359.46	1.705(0.364)	<0.001	1.537(0.322)	<0.001	-3.253(0.355)	<0.001	7278.66
Southeastern Mixed Forest	3115	6.118(0.827)	<0.001	-0.797(0.054)	<0.001	9218.17	5.878(0.827)	<0.001	0.107(0.212)	0.613	-0.933(0.211)	<0.001	9200.64
Southern Rocky Mountain Steppe - Open Woodland - Coniferou	3498	-1.502(0.564)	0.008	-1.203(0.083)	<0.001	10156.8	-1.482(0.564)	0.009	-1.651(0.307)	<0.001	0.491(0.324)	0.13	10156.5
Southern Rocky Mountain Steppe - Open Woodland - Coniferous Forest - Alpine Meadow	427	5.424(3.66)	0.139	-0.199(0.203)	0.328	1286	5.359(3.672)	0.145	-0.013(0.749)	0.986	-0.201(0.778)	0.796	1287.93
Southwest Plateau and Plains Dry Steppe and Shrub	3617	-3.197(1.973)	0.105	-0.531(0.064)	<0.001	10885.6	-3.578(1.955)	0.067	1.965(0.305)	<0.001	-2.312(0.277)	<0.001	10818.4
West Laurentian Mixed Forest	3671	-2.775(0.595)	<0.001	0.406(0.05)	<0.001	10914.6	-2.23(0.588)	<0.001	2.401(0.192)	<0.001	-2.218(0.206)	<0.001	10802.1
