# Supplementary material for: Higher productivity in forests with mixed mycorrhizal strategies
Source: Nat Commun. 2023 Mar 13;14:1377. doi: 10.1038/s41467-023-36888-0 (PMC10011551; doi:10.1038/s41467-023-36888-0)
Supplement: Supplementary file 5 — Supplementary Dataset 4 [file 41467_2023_36888_MOESM5_ESM.xlsx]

## Sheet: Supplementary Data 4
Linear and quadratic model results for the effects of AM proportion on productivity in plots with more than five species.
		Linear model					Quadratic model
Ecoregion	n	Intercept	P-value (intercept)	Linear term	P-value (linear term)	AIC	Intercept	P-value (intercept)	Linear term	P-value (linear term)	Quadratic term	P-value (quadratic term)	AIC
ecoregion	n	lm_int	lm_int_p	lm_ltc	lm_ltc_p	lm_aic	qm_int	qm_int_p	qm_ltc	qm_ltc_p	qm_qtc	qm_qtc_p	qm_aic
Cascade Mixed Forest - Coniferous Forest - Alpine Meadow	79	1.755(2.039)	0.392	-0.879(0.689)	0.206	184.485	1.182(2.031)	0.562	2.204(1.828)	0.232	-5.041(2.775)	0.074	182.846
Central Appalachian Broadleaf Forest-Coniferous Forest-Meadow	2537	0.798(0.693)	0.25	0.179(0.035)	<0.001	3344.3	0.81(0.692)	0.242	0.57(0.124)	<0.001	-0.437(0.132)	0.001	3335.38
Central Interior Broadleaf Forest	2954	2.512(0.848)	0.003	-0.115(0.034)	0.001	4388.83	2.433(0.848)	0.004	0.164(0.117)	0.163	-0.289(0.117)	0.013	4384.67
East Laurentian Mixed Forest	1409	-3.371(0.648)	<0.001	0.03(0.053)	0.572	1827.15	-3.362(0.648)	<0.001	-0.145(0.187)	0.44	0.196(0.201)	0.331	1828.2
Eastern Broadleaf Forest (Oceanic)	2484	-0.315(0.719)	0.661	-0.091(0.037)	0.014	3430.12	-0.321(0.72)	0.656	-0.069(0.131)	0.598	-0.024(0.133)	0.858	3432.09
Lower Mississippi Riverine Forest	408	5.921(5.514)	0.284	-0.383(0.093)	<0.001	629.446	6.008(5.523)	0.277	-0.231(0.367)	0.529	-0.144(0.337)	0.669	631.259
Midwest Broadleaf Forest	592	1.784(0.81)	0.028	-0.176(0.09)	0.051	938.301	1.906(0.815)	0.02	-0.525(0.295)	0.075	0.368(0.296)	0.214	938.73
New England-Adirondack	1148	-1.218(1.351)	0.367	0.174(0.061)	0.005	1472.51	-1.148(1.352)	0.396	-0.06(0.213)	0.776	0.292(0.254)	0.25	1473.18
Northern Rocky Mountains Steppe - Coniferous Forest - Alpine Meadow	210	-0.369(2.466)	0.881	0.467(0.263)	0.077	371.09	-0.522(2.47)	0.833	1.175(0.725)	0.107	-1.514(1.445)	0.296	371.946
Ouachita Mixed Forest-Meadow	265	8.456(4.053)	0.038	-0.464(0.184)	0.012	381.211	9.135(4.055)	0.025	-1.355(0.541)	0.013	1.487(0.849)	0.081	380.053
Outer Coastal Plain Mixed Forest	3061	0.305(0.6)	0.611	-0.142(0.038)	<0.001	5247.89	0.323(0.598)	0.589	-0.714(0.142)	<0.001	0.591(0.141)	<0.001	5232.36
Prairie Parkland (Subtropical)	308	-0.836(4.631)	0.857	-0.393(0.109)	<0.001	492.259	-0.818(4.641)	0.86	-0.451(0.438)	0.304	0.055(0.406)	0.892	494.24
Prairie Parkland (Temperate)	557	1.793(2.005)	0.371	-0.134(0.074)	0.068	825.718	1.827(2.009)	0.364	-0.228(0.298)	0.444	0.089(0.275)	0.745	827.61
Sierren Steppe - Mixed Forest - Coniferous Alpine Meadow	133	0.465(0.87)	0.594	-1.532(0.468)	0.001	291.628	0.551(0.867)	0.526	-2.904(1.018)	0.005	2.783(1.837)	0.132	291.189
Southeastern Mixed Forest	4981	4.643(0.383)	<0.001	-0.209(0.033)	<0.001	8332.54	4.647(0.385)	<0.001	-0.224(0.111)	0.044	0.016(0.12)	0.891	8334.52
West Laurentian Mixed Forest	1481	-1.286(0.484)	0.008	-0.015(0.055)	0.779	2348.62	-1.284(0.485)	0.008	-0.001(0.187)	0.994	-0.016(0.209)	0.938	2350.62
