# Supplementary material for: Higher productivity in forests with mixed mycorrhizal strategies
Source: Nat Commun. 2023 Mar 13;14:1377. doi: 10.1038/s41467-023-36888-0 (PMC10011551; doi:10.1038/s41467-023-36888-0)
Supplement: Supplementary file 9 — Source Data [file 41467_2023_36888_MOESM9_ESM.xlsx]

## Sheet: source data for Fig 3
Random forest model with elevation and slope (Fig 3)
var1: variable name
imp: importance
imp.unscaled: unscaled importance
var	var1	imp	imp.unscaled
log.sr	Species richness	0.162477	0.439031
AM	Linear AM proportion	0.0354255	0.0957233
AM2	Quadratic AM proportion	0.0367112	0.0991975
AGE.s	Stand age	0.0494816	0.133704
ELEV.s	Elevation	0.0491721	0.132868
SLOPE.s	Slope	0.0183414	0.0495603
MAT.s	Mean annual temperature	0.028749	0.0776827
MAP.s	Mean annual precipitation	0.112309	0.30347
TEMP.SEAS.s	Temperature seasonality	0.0326044	0.0881006
pH.s	Soil pH	0.065888	0.178036
LAT	Latitude	0.0351212	0.094901
LON	Longitude	0.0638857	0.172626

## Sheet: source data for FigS8
Environmental variables grouped by ecoregions with different relationships between AM tree dominance and forest productivity (Fig. S8)
shape: 'cnegative' indicates plots with concave negative relationships between AM tree dominance and productivity;
'lnegative' indicates plots with linear negative relationships;
'ns' indicates plots with non-significant relationships
MAT: mean annual temperature (℃)
MAP: mean annual precipitation (mm)
TEMP.SEAS: temperature seasonality
ELEVAtion: elevation (m)
SLOPE: slope (%)
pH: soil pH
shape	MAT	MAP	TEMP.SEAS	ELEVATION	SLOPE	pH
cnegative	24.3	1286	30.12	0	0	5.3
cnegative	23.8	1292	32.23	0	0	5.3
cnegative	23.5	1317	34.55	0	0	5.3
cnegative	23.5	1319	34.65	3.048	0	5.3
cnegative	23.4	1316	34.64	0	0	5.3
cnegative	23.5	1323	34.48	3.048	0	5.3
cnegative	23.4	1331	34.99	0	0	5.3
cnegative	23.5	1333	34.47	3.048	0	5.3
cnegative	23.5	1329	34.66	3.048	0	5.3
cnegative	23.5	1329	34.5	3.048	0	5.3
cnegative	23.5	1345	34.26	3.048	0	5.3
cnegative	23.4	1329	35.23	3.048	0	5.3
cnegative	23.5	1336	34.6	3.048	0	5.3
cnegative	23.4	1332	35.09	3.048	0	5.3
cnegative	23.2	678	48.07	6.096	0	7.4
cnegative	23.3	1342	35.36	0	0	5.3
cnegative	23.4	1337	35.1	3.048	0	5.3
cnegative	23.3	1340	35.81	0	0	5.3
cnegative	23.5	1356	34.58	3.048	0	5.3
cnegative	23.3	1342	35.62	0	0	5.3
cnegative	23.3	1337	35.32	3.048	0	5.3
cnegative	23.3	1342	35.43	0	0	5.3
cnegative	23.3	1341	35.54	3.048	0	5.3
cnegative	23.3	1340	35.39	3.048	0	5.3
cnegative	23.1	677	48.41	9.144	0	7.4
cnegative	23.3	1332	36.06	0	0	5.3
cnegative	23.2	678	48.54	9.144	0	7.4
cnegative	23.3	1325	35.88	0	0	5.3
cnegative	23.3	1341	35.9	3.048	0	5.3
cnegative	23.3	1364	34.72	3.048	0	5.3
cnegative	23.2	1343	35.98	3.048	0	5.3
cnegative	23.2	1341	35.74	3.048	0	5.3
cnegative	23.2	1343	35.93	3.048	0	5.3
cnegative	23.4	1305	35.69	0	0	5.3
cnegative	23.3	1326	36.22	3.048	0	5.3
cnegative	23.3	1321	35.95	3.048	0	5.3
cnegative	23.2	1344	36.02	3.048	0	5.3
cnegative	23.1	636	50.7	21.336	0	7.4
cnegative	23.2	1341	35.93	3.048	3	5.3
cnegative	23.2	1340	36.2	3.048	0	5.3
cnegative	23.3	1323	36.56	3.048	0	5.3
cnegative	23.2	567	52.13	24.384	0	7.4
cnegative	23.1	1340	36.52	3.048	0	5.3
cnegative	22.9	677	48.9	3.048	0	7.4
cnegative	23.2	1338	36.45	3.048	0	5.3
cnegative	23.1	1342	36.51	3.048	0	5.3
cnegative	23.1	1342	36.51	3.048	0	5.3
cnegative	23.3	1327	36.35	3.048	0	5.3
cnegative	23.3	539	53.75	33.528	0	7.4
cnegative	23.3	1313	36.26	3.048	0	5.3
cnegative	23.2	1332	36.44	3.048	0	5.3
cnegative	23.2	1366	35.63	3.048	0	5.3
cnegative	23.2	1326	36.53	3.048	0	5.3
cnegative	23.1	1336	36.66	3.048	0	5.3
cnegative	23.1	1340	36.62	3.048	0	5.3
cnegative	23.1	1367	35.87	3.048	0	5.3
cnegative	23.4	569	55.98	36.576	0	7.4
cnegative	22.8	678	49.74	6.096	0	7.4
cnegative	23.1	1339	36.89	3.048	0	5.3
cnegative	23.1	1362	35.99	3.048	0	5.3
cnegative	23.1	1338	36.86	3.048	0	5.3
cnegative	23.1	1332	36.78	3.048	5	5.3
cnegative	23.1	1351	35.98	6.096	0	5.3
cnegative	23.1	1337	37.06	3.048	0	5.3
cnegative	22.7	677	49.65	3.048	0	7.4
cnegative	23.1	1334	37.23	6.096	0	5.3
cnegative	23	1342	36.42	6.096	0	5.3
cnegative	23.3	1318	37.36	3.048	0	5.3
cnegative	23	1335	37.11	6.096	0	5.3
cnegative	23.1	583	55.69	82.296	0	7.4
cnegative	23.1	1329	37.25	6.096	0	5.3
cnegative	23	1333	37.17	6.096	0	5.3
cnegative	23.5	570	56.71	45.72	0	7.4
cnegative	23	583	55.92	91.44	0	7.4
cnegative	23	1330	37.16	6.096	0	5.3
cnegative	23.2	1331	37.36	3.048	0	5.3
cnegative	23.2	1334	37.45	6.096	0	5.3
cnegative	22.5	674	51.34	6.096	0	7.4
cnegative	22.9	1325	37.85	9.144	2	5.3
cnegative	23	1329	37.72	6.096	0	4.5
cnegative	23.2	1336	37.95	6.096	0	5.3
cnegative	22.9	598	54.25	33.528	0	7.4
cnegative	23.4	540	58.25	60.96	0	7.4
cnegative	22.8	663	53.12	12.192	0	7.4
cnegative	23	562	56.97	118.872	0	7.4
cnegative	22.9	603	54.38	21.336	0	7.4
cnegative	23.2	549	58	82.296	0	7.4
cnegative	23.3	1342	38.34	0	0	5.3
cnegative	22.8	612	54.9	24.384	0	7.4
cnegative	23	536	59.61	91.44	0	7.9
cnegative	22.8	639	53.63	15.24	0	7.4
cnegative	23.1	537	60.73	85.344	0	7.9
cnegative	23.1	1344	38.46	9.144	0	5.3
cnegative	22.8	1306	38.48	9.144	0	5.3
cnegative	22.8	578	56.8	118.872	0	7.4
cnegative	22.8	623	54.49	18.288	0	7.4
cnegative	22.8	617	54.61	15.24	0	7.4
cnegative	22.3	670	51.96	3.048	0	7.4
cnegative	22.7	575	56.84	149.352	0	7.4
cnegative	22.8	1299	37.82	9.144	0	5.3
cnegative	22.7	647	53.82	15.24	0	7.4
cnegative	22.7	640	54.15	15.24	0	7.4
cnegative	22.9	544	61.06	103.632	0	7.9
cnegative	23	544	58.84	91.44	0	7.4
cnegative	23.4	1499	34.08	3.048	0	5.3
cnegative	22.9	1327	38.87	9.144	4	5.3
cnegative	22.8	600	55.16	42.672	0	7.4
cnegative	22.4	670	52.67	6.096	0	6.6
cnegative	22.8	616	54.86	21.336	0	7.4
cnegative	22.7	596	55.33	76.2	0	7.4
cnegative	22.7	643	54.15	15.24	0	7.4
cnegative	22.8	552	58.42	109.728	0	7.4
cnegative	22.7	637	54.79	15.24	0	6.6
cnegative	22.8	620	55.2	18.288	0	6.6
cnegative	22.7	647	54.35	9.144	0	6.6
cnegative	22.4	670	52.66	6.096	0	6.6
cnegative	22.6	655	54.2	9.144	0	6.6
cnegative	22.9	1320	39.29	6.096	0	5.3
cnegative	23.2	1288	39.19	0	0	5.3
cnegative	22.4	664	53.5	3.048	0	6.6
cnegative	23.1	1267	39.28	0	0	5.3
cnegative	23.1	1276	39.46	0	0	5.3
cnegative	22.7	553	58.53	124.968	0	6.4
cnegative	22.7	547	58.87	115.824	0	6.4
cnegative	22.7	623	55.15	21.336	0	6.6
cnegative	22.7	633	54.64	15.24	0	6.6
cnegative	22.7	620	55.07	24.384	0	6.6
cnegative	23.1	1310	39.47	3.048	0	5.3
cnegative	22.3	667	53.42	6.096	0	6.6
cnegative	22.4	663	53.78	6.096	0	6.6
cnegative	22.7	634	54.77	12.192	0	6.6
cnegative	22.6	639	54.37	12.192	0	6.6
cnegative	22.7	608	55.76	39.624	0	6.6
cnegative	22.7	628	54.95	12.192	0	6.6
cnegative	22.3	670	52.96	12.192	0	6.6
cnegative	22.5	576	57.57	134.112	0	6.4
cnegative	23	1306	39.6	6.096	0	5.3
cnegative	22.7	616	55.44	27.432	0	6.6
cnegative	22.4	568	57.7	164.592	0	6.4
cnegative	22.6	581	57.03	88.392	0	6.6
cnegative	22.8	525	60.02	109.728	0	7.9
cnegative	23	1285	39.75	6.096	0	5.3
cnegative	22.6	646	54.68	12.192	0	6.6
cnegative	22.4	562	58.33	170.688	0	6.4
cnegative	22.4	552	58.72	158.496	0	6.4
cnegative	22.7	521	60.51	118.872	0	7.9
cnegative	22.8	515	60.88	109.728	0	7.9
cnegative	22.8	511	61.41	118.872	0	7.9
cnegative	22.7	619	55.63	21.336	0	6.6
cnegative	22.5	652	53.96	9.144	0	6.6
cnegative	22.7	624	55.59	18.288	0	6.6
cnegative	22.7	1294	40.13	9.144	0	5.3
cnegative	22.6	591	56.55	70.104	0	6.6
cnegative	22.6	1282	39.95	9.144	0	4.5
cnegative	22.7	613	55.58	27.432	0	6.6
cnegative	23	1276	39.65	3.048	0	5.3
cnegative	22.6	585	57.32	79.248	0	6.6
cnegative	23	1265	39.83	0	2	4.5
cnegative	22.3	566	57.81	173.736	0	6.4
cnegative	22.7	609	55.87	39.624	0	6.6
cnegative	22.4	561	58.32	170.688	0	6.4
cnegative	22.5	654	54.31	6.096	0	6.6
cnegative	22.4	576	57.63	137.16	0	6.6
cnegative	22.6	594	56.54	67.056	0	6.6
cnegative	22.4	545	59.28	158.496	0	6.4
cnegative	22.6	622	55.76	21.336	0	6.6
cnegative	22.9	496	61.5	103.632	0	7.9
cnegative	22.6	589	57.13	73.152	0	6.6
cnegative	22.7	617	55.65	27.432	0	6.6
cnegative	22.3	568	57.82	167.64	0	6.4
cnegative	22.5	583	57.79	85.344	0	6.6
cnegative	22.9	1264	39.73	0	0	4.5
cnegative	22.7	1292	40.15	9.144	0	5.3
cnegative	22.4	658	53.85	6.096	0	6.6
cnegative	22.5	580	57.39	109.728	0	6.6
cnegative	22.3	563	58.59	170.688	0	6.4
cnegative	22.6	609	56.31	54.864	0	6.6
cnegative	22.6	520	60.67	158.496	0	7.9
cnegative	22.3	560	58.42	182.88	0	6.4
cnegative	22.5	607	56.51	70.104	0	6.6
cnegative	22.9	1358	35.86	6.096	0	5.3
cnegative	22.6	1285	40.09	12.192	0	5.3
cnegative	22.3	554	58.9	192.024	0	6.4
cnegative	23	1393	35.52	6.096	0	5.3
cnegative	22.4	667	53.33	3.048	0	6.6
cnegative	22.9	498	61.66	94.488	0	7.9
cnegative	23.3	1442	34.81	6.096	0	5.3
cnegative	22.8	1280	40.3	9.144	0	5.3
cnegative	23	1369	35.46	6.096	0	5.3
cnegative	22.2	568	58.18	182.88	0	6.4
cnegative	22.4	662	53.71	3.048	0	6.6
cnegative	22.2	563	58.58	182.88	0	6.4
cnegative	22.5	612	56.03	70.104	0	6.6
cnegative	22.1	560	58.79	216.408	0	6.4
cnegative	22.4	541	59.62	176.784	0	6.4
cnegative	22.7	1287	40.4	12.192	0	5.3
cnegative	22.3	568	58.3	170.688	0	6.6
cnegative	23.1	1407	35.28	6.096	0	5.3
cnegative	23	1350	35.9	6.096	0	5.3
cnegative	22.7	521	60.68	128.016	0	6.4
cnegative	22.9	1310	36.46	6.096	0	5.3
cnegative	22.2	562	58.91	204.216	0	6.4
cnegative	22.5	614	56.14	54.864	0	6.6
cnegative	22.8	1270	40.83	0	0	4.5
cnegative	22.7	517	61.03	128.016	0	6.4
cnegative	22.6	639	55.14	12.192	0	6.6
cnegative	22.6	1285	40.58	18.288	0	5.3
cnegative	22.1	553	58.97	204.216	0	6.4
cnegative	22.7	1284	40.85	12.192	0	5.3
cnegative	22.9	511	61.53	109.728	0	7.9
cnegative	22.8	1265	40.52	6.096	0	5.3
cnegative	22.5	1223	40.52	9.144	0	4.5
cnegative	22.5	1248	40.74	15.24	0	4.5
cnegative	22.5	651	54.63	9.144	0	6.6
cnegative	22.5	536	60	161.544	0	6.4
cnegative	22.4	540	59.83	170.688	0	6.4
cnegative	22.5	648	54.8	9.144	0	6.6
cnegative	22.6	1213	40.28	6.096	0	4.5
cnegative	22.6	635	55.68	18.288	0	6.6
cnegative	22.5	607	56.51	73.152	0	6.6
cnegative	22.5	612	56.9	51.816	0	6.6
cnegative	22.2	559	58.48	185.928	0	6.4
cnegative	22.2	557	58.79	213.36	0	6.4
cnegative	23.2	1411	35.39	3.048	0	4.5
cnegative	22.4	575	58.32	121.92	0	6.6
cnegative	22.8	515	61.56	140.208	0	7.9
cnegative	23.3	1419	35.24	3.048	3	4.5
cnegative	22.6	523	60.57	143.256	0	6.4
cnegative	22.4	533	60.3	170.688	0	6.4
cnegative	22.5	613	57.15	54.864	0	6.6
cnegative	22.4	1247	40.52	18.288	0	4.5
cnegative	22.7	1292	40.81	3.048	2	4.5
cnegative	22.4	1255	40.76	18.288	0	4.5
cnegative	22.6	1180	39.86	6.096	0	5
cnegative	22.6	646	55.24	9.144	0	6.6
cnegative	23	514	61.99	137.16	0	7.9
cnegative	22.6	622	56.74	39.624	0	6.6
cnegative	22.5	522	60.44	152.4	0	6.4
cnegative	22.4	659	54.19	6.096	0	6.6
cnegative	22.6	1309	41.02	6.096	0	4.5
cnegative	22.5	611	56.95	54.864	0	6.6
cnegative	22.6	1289	41.31	0	0	4.5
cnegative	22.7	515	61.43	128.016	0	7.9
cnegative	22	554	59.68	228.6	0	6.4
cnegative	22.4	651	55.21	15.24	0	6.6
cnegative	22.6	1180	39.85	9.144	0	5
cnegative	22.3	561	59.26	146.304	0	6.6
cnegative	22.5	1297	40.84	0	0	4.5
cnegative	22.1	558	59.31	188.976	0	6.4
cnegative	22.3	587	58.42	109.728	0	6.6
cnegative	22.5	616	56.98	51.816	0	6.6
cnegative	22.6	638	55.77	24.384	0	6.6
cnegative	22.4	655	54.69	9.144	0	6.6
cnegative	22.6	635	56.24	27.432	0	6.6
cnegative	22.4	650	55.14	12.192	0	6.6
cnegative	22.3	532	60.02	188.976	0	6.4
cnegative	22.5	646	55.52	18.288	0	6.6
cnegative	22.4	1294	41.18	12.192	0	4.5
cnegative	22.4	665	54.21	3.048	0	6.6
cnegative	22.1	560	59.3	182.88	0	6.4
cnegative	22.6	643	55.8	21.336	0	6.6
cnegative	22.5	615	57.56	54.864	0	6.6
cnegative	22.7	513	61.27	140.208	0	7.9
cnegative	23.2	508	62.39	112.776	0	7.9
cnegative	22.2	579	58.98	131.064	0	6.6
cnegative	22	551	59.96	240.792	0	6.4
cnegative	22.4	655	55.06	9.144	0	6.6
cnegative	22.2	572	58.99	143.256	0	6.4
cnegative	22.4	1225	41.04	12.192	0	5.4
cnegative	22.5	645	55.62	18.288	0	6.6
cnegative	22	554	59.69	207.264	0	6.4
cnegative	22.4	655	54.94	9.144	0	6.6
cnegative	22.7	510	61.4	152.4	0	7.9
cnegative	22.4	607	57.76	76.2	6	6.6
cnegative	22	545	59.7	240.792	0	6.4
cnegative	22.8	506	61.66	155.448	0	7.9
cnegative	22.2	568	59.45	143.256	0	6.4
cnegative	23.3	496	62.5	112.776	0	7.9
cnegative	22.5	636	57.05	33.528	0	6.6
cnegative	22.7	1215	38.58	12.192	2	4.5
cnegative	22.5	517	61.33	176.784	0	7.9
cnegative	22	553	60.05	195.072	0	6.4
cnegative	22.4	656	55.24	9.144	0	6.4
cnegative	22.9	500	62.08	143.256	0	7.9
cnegative	22.5	654	55.9	15.24	0	6.4
cnegative	21.9	548	59.92	252.984	0	6.4
cnegative	22.3	603	58.14	91.44	0	6.4
cnegative	22.5	636	57.22	39.624	0	6.4
cnegative	22	555	60	188.976	0	6.4
cnegative	22.3	523	60.9	201.168	0	6.4
cnegative	23.3	482	62.47	128.016	0	7.9
cnegative	22.6	505	61.64	167.64	0	7.9
cnegative	22.4	517	61.13	198.12	0	7.9
cnegative	22.8	499	61.97	152.4	0	7.9
cnegative	22.5	659	55.64	15.24	0	6.4
cnegative	22.2	608	58.17	97.536	0	6.4
cnegative	22.4	1382	42.42	9.144	0	4.5
cnegative	22.5	634	57.44	45.72	0	6.4
cnegative	22.5	652	56.14	18.288	0	6.4
cnegative	22	557	60.06	179.832	0	6.4
cnegative	22.5	650	56.71	24.384	0	6.4
cnegative	22.3	1378	42.1	15.24	0	4.5
cnegative	22.7	498	62.14	158.496	0	7.9
cnegative	22.5	647	56.85	33.528	0	6.4
cnegative	23.5	462	62.64	137.16	0	7.9
cnegative	22.9	1333	37.12	3.048	0	4.5
cnegative	22.5	644	56.62	36.576	0	6.4
cnegative	22.9	490	62.26	134.112	0	7.9
cnegative	22.8	1314	37.43	6.096	0	6.2
cnegative	22.3	1216	41.68	27.432	2	4.5
cnegative	21.8	544	60.32	271.272	0	6.4
cnegative	23	483	62.26	143.256	0	7.9
cnegative	22.4	657	56.42	24.384	0	6.4
cnegative	22.2	600	59.07	103.632	0	6.4
cnegative	22.5	671	55.76	3.048	0	6.8
cnegative	23.4	456	62.64	158.496	0	7.9
cnegative	22.5	1196	40.25	9.144	0	4.5
cnegative	22.3	693	54.61	6.096	0	6.8
cnegative	22.3	702	54.77	6.096	0	6.8
cnegative	22.3	1364	42.92	15.24	3	4.5
cnegative	21.9	562	60.58	195.072	0	6.4
cnegative	22.2	523	61.3	207.264	7	7.9
cnegative	22.3	1200	41.78	30.48	0	4.5
cnegative	22.4	1336	42.41	12.192	0	4.5
cnegative	22.6	500	62.29	161.544	0	7.9
cnegative	22.4	650	57.21	39.624	0	6.4
cnegative	23.5	445	63.29	137.16	0	6.8
cnegative	22.4	643	57.73	45.72	0	6.4
cnegative	22.2	613	59.31	91.44	0	6.4
cnegative	22.9	471	62.45	161.544	0	7.9
cnegative	22.9	477	62.58	152.4	0	7.9
cnegative	22.3	515	62.01	201.168	0	7.9
cnegative	22	533	61.17	237.744	0	7.9
cnegative	22.3	631	58.29	67.056	0	6.4
cnegative	21.8	571	60.31	192.024	0	6.4
cnegative	22.5	504	62.22	182.88	0	7.9
cnegative	22.3	694	55.49	6.096	0	6.8
cnegative	22.3	1318	42.38	24.384	0	4.5
cnegative	22.4	690	55.97	12.192	0	6.8
cnegative	22.4	655	57.01	36.576	0	6.4
cnegative	22.4	651	57.47	39.624	0	6.4
cnegative	21.9	572	60.41	185.928	0	6.4
cnegative	23.2	441	62.67	161.544	0	7.9
cnegative	22.3	1231	42.14	30.48	0	4.5
cnegative	21.8	543	60.82	259.08	0	6.4
cnegative	22.8	475	62.87	158.496	0	7.9
cnegative	22.4	1242	41.9	18.288	1	4.5
cnegative	22	606	59.92	112.776	0	6.4
cnegative	22.4	660	57.32	33.528	0	6.4
cnegative	22.2	727	54.65	6.096	0	6.8
cnegative	22.9	453	62.73	170.688	10	7.9
cnegative	22.2	1328	42.87	27.432	2	4.5
cnegative	22.4	1238	42.02	18.288	0	4.5
cnegative	21.7	583	60.39	192.024	0	6.4
cnegative	22.4	503	62.27	179.832	0	7.9
cnegative	22.3	1329	43.31	6.096	0	4.5
cnegative	22.7	480	62.68	164.592	0	7.9
cnegative	22.2	1302	42.74	33.528	7	4.5
cnegative	22.4	1235	42.23	24.384	0	4.5
cnegative	21.9	601	60.28	140.208	0	6.4
cnegative	22.2	737	54.23	9.144	0	6.8
cnegative	22.4	508	62.29	182.88	0	7.9
cnegative	22.2	642	58.39	67.056	0	6.4
cnegative	22.4	1246	39.37	9.144	0	4.5
cnegative	22.3	1288	42.27	30.48	1	4.5
cnegative	21.7	594	60.5	176.784	0	6.4
cnegative	21.9	613	60.07	115.824	0	6.4
cnegative	22.3	654	57.86	51.816	0	6.4
cnegative	22.4	1286	44.43	0	0	4.5
cnegative	22.2	646	58.32	60.96	0	6.4
cnegative	21.8	609	60.43	137.16	0	6.4
cnegative	22.3	1309	44.08	9.144	4	4.5
cnegative	22.2	522	62.6	198.12	0	7.9
cnegative	23	445	63.26	140.208	0	7.9
cnegative	22.4	1285	44.17	0	0	4.5
cnegative	22.3	661	57.75	45.72	0	6.4
cnegative	22.4	670	57.7	39.624	0	6.4
cnegative	22.2	1293	43.5	33.528	0	4.5
cnegative	22.4	1215	41.49	15.24	5	4.5
cnegative	22.2	1297	43.57	15.24	0	4.5
cnegative	21.7	595	60.66	176.784	0	6.4
cnegative	22	537	62.11	207.264	0	7.9
cnegative	23	438	63.7	140.208	0	7.9
cnegative	22.3	1294	43.86	12.192	0	4.5
cnegative	22.4	482	62.62	201.168	0	7.9
cnegative	22.2	752	54.59	3.048	0	6.8
cnegative	21.8	614	60.67	124.968	0	6.4
cnegative	22.8	458	63.06	161.544	0	7.9
cnegative	22.9	450	63.2	161.544	0	7.9
cnegative	21.7	601	60.49	182.88	0	6.4
cnegative	22.6	1277	38.95	6.096	3	6.2
cnegative	22.4	1244	42.56	36.576	0	5.4
cnegative	22	545	62.44	195.072	0	7.9
cnegative	22.9	448	63.56	158.496	0	7.9
cnegative	22.5	484	63.13	185.928	0	7.9
cnegative	22.2	522	62.95	182.88	0	7.9
cnegative	22.6	1287	39.05	6.096	0	6.2
cnegative	22.2	656	58.52	67.056	0	6.4
cnegative	22.3	1280	43.6	24.384	2	4.5
cnegative	22	652	58.94	88.392	0	6.4
cnegative	22.3	1265	44.16	6.096	0	4.5
cnegative	22.7	460	63.42	188.976	0	7.9
cnegative	22.3	683	57.47	48.768	0	6.4
cnegative	22.7	464	63.34	167.64	0	7.9
cnegative	22.1	646	58.98	88.392	0	6.4
cnegative	22.5	487	63.23	167.64	0	7.9
cnegative	21.8	626	60.23	131.064	0	6.4
cnegative	22.4	1232	42.25	15.24	0	4.5
cnegative	22.5	483	63.39	176.784	0	7.9
cnegative	22.4	1265	42.79	45.72	0	4.5
cnegative	22.4	1278	43.09	21.336	0	5.4
cnegative	22.4	1237	44.71	0	0	4.5
cnegative	22	645	59.3	103.632	0	6.4
cnegative	22.5	478	63.44	179.832	0	7.9
cnegative	22.4	502	63.3	158.496	0	7.9
cnegative	21.8	568	62.38	176.784	0	6.4
cnegative	22.3	1261	42.53	51.816	0	5.4
cnegative	22.5	1274	42.73	33.528	6	5.4
cnegative	22	544	63.03	161.544	0	7.9
cnegative	21.6	599	61.17	192.024	0	6.4
cnegative	21.7	603	61.69	188.976	0	6.4
cnegative	22.4	497	63.67	158.496	0	7.9
cnegative	22.5	489	63.64	176.784	0	7.9
cnegative	22.7	481	63.86	185.928	0	7.9
cnegative	21.9	573	62.51	164.592	0	6.4
cnegative	22.5	484	63.58	182.88	0	7.9
cnegative	22.3	511	63.8	146.304	0	7.9
cnegative	22.2	694	57.83	48.768	0	6.4
cnegative	22.5	1237	42.76	18.288	0	5.4
cnegative	21.5	615	61.05	192.024	0	6.4
cnegative	21.5	608	61.19	198.12	0	6.4
cnegative	22.5	1264	39.76	6.096	0	6.2
cnegative	22.3	1240	41.13	18.288	0	4.5
cnegative	22.4	499	64.26	149.352	0	7.9
cnegative	22.4	1243	42.56	24.384	0	5.4
cnegative	22.4	489	63.7	207.264	0	7.9
cnegative	22.6	1268	39.6	9.144	0	6.2
cnegative	22	659	59.2	91.44	0	6.4
cnegative	22.2	1245	44.55	30.48	0	4.5
cnegative	22.8	486	64.49	149.352	0	7.9
cnegative	21.8	581	62.66	149.352	0	6.4
cnegative	22.4	492	63.87	192.024	0	7.9
cnegative	21.9	571	62.61	140.208	0	6.4
cnegative	22.4	1226	42.3	15.24	0	4.5
cnegative	22.3	519	64.26	128.016	0	7.9
cnegative	22.4	492	63.91	204.216	0	7.9
cnegative	22.3	515	63.93	149.352	0	7.9
cnegative	22.6	492	64.68	170.688	0	7.9
cnegative	22.4	1224	41.91	15.24	0	4.5
cnegative	22.4	493	63.9	210.312	0	7.9
cnegative	21.5	626	60.65	192.024	0	6.4
cnegative	22	544	63.71	149.352	0	7.9
cnegative	21.7	643	60.32	137.16	0	6.4
cnegative	22.4	505	64.06	155.448	0	7.9
cnegative	21.5	610	61.9	198.12	0	6.4
cnegative	22.1	676	58.68	73.152	0	6.4
cnegative	22.4	499	63.61	179.832	0	7.9
cnegative	21.6	598	61.93	182.88	0	6.4
cnegative	22.1	715	58.31	42.672	0	6.4
cnegative	22.5	1268	39.92	6.096	0	6.2
cnegative	22.4	502	63.71	192.024	0	7.9
cnegative	22	557	63.69	121.92	0	6.4
cnegative	22.4	1237	42.36	24.384	3	5.4
cnegative	22.3	517	64.32	146.304	0	7.9
cnegative	21.6	607	61.92	192.024	0	6.4
cnegative	21.4	639	60.77	182.88	0	6.4
cnegative	21.6	595	62.45	179.832	0	6.4
cnegative	22.1	725	58.75	33.528	0	6.4
cnegative	22.4	510	64.27	167.64	0	7.9
cnegative	22.3	1260	44.24	18.288	15	4.5
cnegative	22.3	1237	41.34	21.336	0	4.5
cnegative	21.9	564	63.58	121.92	0	6.4
cnegative	22.2	524	64.81	134.112	0	7.9
cnegative	22.3	516	64.62	134.112	0	7.9
cnegative	22.4	1238	42.57	33.528	0	5.4
cnegative	22.4	512	64.41	198.12	0	7.9
cnegative	22.3	1290	43.75	42.672	2	4.5
cnegative	22.4	515	64.4	149.352	0	7.9
cnegative	22.4	1226	42.92	18.288	0	4.5
cnegative	22.4	1215	44.82	9.144	0	4.5
cnegative	22.5	1219	45.87	0	0	4.5
cnegative	22	727	59	39.624	0	6.4
cnegative	22.2	1272	43.98	51.816	0	4.5
cnegative	22	714	59.16	48.768	0	6.4
cnegative	21.7	588	63.03	146.304	0	6.4
cnegative	21.8	575	63.57	124.968	0	6.4
cnegative	22.1	758	58.98	6.096	0	6.4
cnegative	22.3	520	64.26	173.736	0	7.9
cnegative	22.2	526	64.98	134.112	0	7.9
cnegative	22.4	1252	40.69	6.096	0	4.5
cnegative	22.3	1228	41.98	18.288	0	4.5
cnegative	22.3	1246	44.39	18.288	0	4.5
cnegative	22	553	64.4	112.776	0	7.9
cnegative	22.2	526	64.01	228.6	0	7.9
cnegative	22.3	524	64.87	131.064	0	7.9
cnegative	22	564	64.2	109.728	0	7.9
cnegative	21.6	617	61.69	155.448	0	6.4
cnegative	21.8	685	59.54	100.584	0	6.4
cnegative	21.6	650	60.69	152.4	0	6.4
cnegative	22.4	1261	43.67	30.48	0	5.4
cnegative	22.4	509	65.14	188.976	0	7.9
cnegative	22	549	64.69	115.824	0	7.9
cnegative	22.3	521	65.05	128.016	0	7.9
cnegative	22.4	1258	40.03	6.096	0	4.5
cnegative	21.4	650	61.01	173.736	0	6.4
cnegative	22.3	521	64.39	207.264	0	7.9
cnegative	22.4	1256	40.23	6.096	0	4.5
cnegative	22.3	1232	42.25	21.336	1	4.5
cnegative	21.7	584	63.33	137.16	0	6.4
cnegative	22.4	1255	40.48	6.096	1	6.2
cnegative	22.4	516	64.83	195.072	0	7.9
cnegative	22.3	1243	41.65	18.288	1	4.5
cnegative	22	756	59.46	12.192	0	6.4
cnegative	21.4	649	60.81	164.592	0	6.4
cnegative	22.4	1257	40.47	6.096	0	6.2
cnegative	22.1	534	64.13	225.552	0	7.9
cnegative	22.3	517	64.63	207.264	0	7.9
cnegative	21.8	679	60.2	97.536	0	6.4
cnegative	22.4	1216	42.82	18.288	0	5.4
cnegative	21.8	576	63.82	109.728	0	6.4
cnegative	21.3	641	61.44	185.928	0	6.4
cnegative	21.6	665	60.76	124.968	0	6.4
cnegative	22.3	522	65.09	192.024	0	7.9
cnegative	22.3	533	64.88	167.64	0	6.3
cnegative	22.3	525	65.05	213.36	0	7.9
cnegative	22.4	1215	42.97	15.24	0	4.5
cnegative	21.8	601	62.98	115.824	0	6.4
cnegative	21.4	654	61.14	170.688	0	6.4
cnegative	21.5	661	60.44	152.4	0	6.4
cnegative	22.4	1247	41.21	6.096	0	4.5
cnegative	21.9	543	64.07	256.032	0	7.9
cnegative	21.8	674	60.75	79.248	0	6.4
cnegative	21.9	549	65.08	131.064	0	7.9
cnegative	22.3	1229	43.53	39.624	0	5.4
cnegative	22.4	1246	40.58	3.048	0	4.5
cnegative	21.5	624	62.06	146.304	0	6.4
cnegative	22.3	1248	41.65	6.096	0	4.5
cnegative	22.2	529	65.07	201.168	0	7.9
cnegative	22.4	1207	43.02	15.24	0	4.5
cnegative	22.2	544	64.65	182.88	0	6.3
cnegative	21.7	654	61.13	106.68	0	6.4
cnegative	22.3	1238	42	18.288	0	4.5
cnegative	21.8	707	60	73.152	0	6.4
cnegative	21.9	564	64.55	100.584	0	7.9
cnegative	22.3	1251	40.89	6.096	0	4.5
cnegative	22.3	1267	46.47	0	0	5.4
cnegative	22	555	65.15	85.344	0	7.9
cnegative	22	547	64.4	222.504	0	6.3
cnegative	22.3	1256	46.43	3.048	0	4.5
cnegative	22.2	1251	41.81	6.096	0	4.5
cnegative	22.3	1227	42.51	21.336	0	4.5
cnegative	22.2	539	65.06	152.4	0	6.3
cnegative	22.3	1260	40.98	9.144	0	6.2
cnegative	22.4	1212	43.45	24.384	0	5.4
cnegative	21.7	880	57.96	12.192	0	6.8
cnegative	21.4	633	62.12	161.544	0	6.4
cnegative	22.1	548	65.05	188.976	0	6.3
cnegative	22.2	1285	45.15	6.096	2	4.5
cnegative	22.1	545	64.79	167.64	0	6.3
cnegative	22.3	1250	41.67	6.096	1	6.2
cnegative	22.4	1206	43.3	18.288	0	4.5
cnegative	22.2	1266	45.44	9.144	0	4.5
cnegative	21.7	849	59.15	24.384	0	6.8
cnegative	22.1	541	65.1	121.92	0	7.9
cnegative	22.2	1241	42.1	21.336	0	4.5
cnegative	22	549	64.96	207.264	0	6.3
cnegative	22.1	548	64.75	225.552	0	7.9
cnegative	21.8	587	64.21	85.344	0	7.9
cnegative	21.7	891	57.78	12.192	0	6.8
cnegative	22.2	543	65.14	152.4	0	6.3
cnegative	21.7	881	58.05	9.144	0	6.8
cnegative	22.2	1293	46.75	6.096	0	5.4
cnegative	22.1	542	65.64	100.584	0	7.9
cnegative	22.2	1277	46.56	12.192	0	4.5
cnegative	22.3	1226	42.57	18.288	0	4.5
cnegative	21.6	622	62.52	128.016	0	6.4
cnegative	21.9	715	60.63	48.768	8	6.4
cnegative	22.2	1247	42.31	9.144	0	4.5
cnegative	21.9	571	64.53	79.248	0	7.9
cnegative	22	551	64.89	188.976	0	6.3
cnegative	22.2	1286	45.68	18.288	0	4.5
cnegative	22.1	541	65.22	115.824	0	6.3
cnegative	22.1	542	65.07	109.728	0	7.9
cnegative	22.3	1205	43.27	18.288	1	4.5
cnegative	21.4	660	61.75	134.112	0	6.4
cnegative	21.8	691	60.57	48.768	0	6.4
cnegative	22.3	1243	41.82	6.096	0	6.2
cnegative	22.3	1210	43.36	21.336	0	5.4
cnegative	21.4	652	61.81	155.448	0	6.4
cnegative	21.8	592	64.02	85.344	0	6.4
cnegative	22.2	1228	44.52	39.624	0	5.4
cnegative	22	551	64.66	201.168	0	7.9
cnegative	22.1	1308	46.76	3.048	0	5.4
cnegative	22.1	546	65.26	185.928	0	7.9
cnegative	21.8	572	64.78	91.44	0	7.9
cnegative	21.7	916	57.14	3.048	0	6.8
cnegative	22	553	64.79	179.832	0	6.3
cnegative	21.7	888	58.11	15.24	0	6.8
cnegative	22.3	540	65.37	173.736	0	7.9
cnegative	22	546	65.37	109.728	0	7.9
cnegative	22.2	1236	42.95	21.336	1	4.5
cnegative	22.2	1244	42.66	21.336	0	4.5
cnegative	22.3	1213	43.86	21.336	0	5.4
cnegative	22	545	65.14	112.776	0	7.9
cnegative	21.8	698	60.93	54.864	0	6.4
cnegative	22.2	1356	45.26	18.288	0	4.5
cnegative	21.8	737	60.46	54.864	1	6.4
cnegative	22.3	1201	43.23	18.288	0	5.4
cnegative	22.3	502	66.81	179.832	0	7.9
cnegative	22.2	1230	44.45	39.624	0	5.4
cnegative	22.3	1204	43.72	21.336	0	5.4
cnegative	22.2	1245	42.01	6.096	0	6.2
cnegative	22	556	65.44	204.216	0	6.3
cnegative	21.6	673	61.59	112.776	0	6.4
cnegative	21.8	576	64.4	73.152	0	7.9
cnegative	21.7	897	58.03	15.24	0	6.8
cnegative	22.2	1253	42.61	21.336	0	4.5
cnegative	22.1	1318	44.91	30.48	0	4.5
cnegative	22	529	65.6	234.696	0	7.9
cnegative	22.1	1312	46.44	15.24	0	5.4
cnegative	22.1	549	65.23	152.4	0	6.3
cnegative	21.7	608	63.58	85.344	0	6.4
cnegative	22	524	65.92	231.648	0	6.3
cnegative	22.1	549	64.99	155.448	0	6.3
cnegative	21.6	574	65.07	112.776	0	7.9
cnegative	22.1	1283	44.69	36.576	0	4.5
cnegative	21.7	866	58.38	24.384	0	6.8
cnegative	21.8	589	64.34	73.152	0	7.9
cnegative	21.7	567	64.77	121.92	0	7.9
cnegative	22.3	1214	43.55	21.336	0	4.5
cnegative	22.2	504	66.45	201.168	0	7.9
cnegative	22.1	1318	46.62	6.096	3	5.4
cnegative	22.2	1257	42.34	6.096	0	4.5
cnegative	22	1343	45.25	21.336	0	4.5
cnegative	21.9	553	64.93	152.4	0	6.3
cnegative	21.7	841	58.99	30.48	0	6.4
cnegative	22.3	1198	43.48	21.336	0	5.4
cnegative	22.2	1234	43.33	21.336	0	4.5
cnegative	21.9	538	65.11	249.936	0	6.3
cnegative	22.2	1213	44.21	18.288	0	5.4
cnegative	22.1	1359	45.6	21.336	0	4.5
cnegative	22.1	1240	44.87	39.624	1	4.5
cnegative	22.3	498	66.96	173.736	15	6.8
cnegative	21.9	553	65.08	112.776	0	7.9
cnegative	22.2	552	65.33	167.64	0	7.9
cnegative	21.6	612	63.57	91.44	0	6.4
cnegative	21.7	572	65.19	103.632	0	7.9
cnegative	21.6	651	62.71	94.488	0	6.4
cnegative	22.2	551	65.6	155.448	0	7.9
cnegative	21.6	935	57.49	9.144	0	6.8
cnegative	21.9	550	65.1	100.584	0	7.9
cnegative	21.6	934	57.4	9.144	0	6.8
cnegative	22.2	1245	43.32	21.336	0	4.5
cnegative	22.2	1208	44.3	18.288	0	5.4
cnegative	22.1	520	66.22	207.264	0	6.3
cnegative	21.7	878	58.46	24.384	0	6.8
cnegative	21.5	637	62.82	112.776	0	6.4
cnegative	21.6	857	58.92	33.528	0	6.4
cnegative	21.9	558	64.97	185.928	0	6.3
cnegative	22	549	65.2	118.872	0	6.3
cnegative	22	547	64.9	128.016	0	6.3
cnegative	22.1	515	65.99	201.168	0	6.3
cnegative	22	1362	45.52	18.288	0	4.5
cnegative	22.1	558	65.54	167.64	0	6.3
cnegative	22.2	1232	43.29	18.288	2	4.5
cnegative	21.7	672	61.91	64.008	0	6.4
cnegative	22.2	1257	43.25	24.384	0	4.5
cnegative	22.2	556	65.32	152.4	0	7.9
cnegative	21.5	939	57.29	9.144	0	6.8
cnegative	21.7	837	59.42	27.432	5	6.4
cnegative	21.7	612	64.04	79.248	0	6.4
cnegative	22.2	555	65.59	161.544	0	7.9
cnegative	22.1	1318	45.22	27.432	0	4.5
cnegative	22.1	1249	45.27	39.624	0	4.5
cnegative	22.1	1227	44.68	27.432	0	5.4
cnegative	21.9	552	65.02	146.304	0	6.3
cnegative	22.1	1271	42.72	6.096	0	6.2
cnegative	21.6	868	58.68	36.576	0	6.4
cnegative	21.9	526	65.86	228.6	0	6.3
cnegative	22.1	1260	43.2	21.336	0	4.5
cnegative	22	1339	46.36	12.192	0	5.4
cnegative	21.5	640	62.84	100.584	0	6.4
cnegative	21.8	686	61.62	39.624	0	6.4
cnegative	22	1303	45.32	27.432	0	4.5
cnegative	22.2	1208	44.04	18.288	1	5.4
cnegative	22.1	520	66.32	207.264	0	6.3
cnegative	21.9	551	65.15	115.824	0	6.3
cnegative	21.6	762	60.23	60.96	0	6.4
cnegative	22	556	65.16	164.592	0	6.3
cnegative	21.5	941	57.3	9.144	0	6.8
cnegative	22.2	1217	44.38	27.432	0	5.4
cnegative	21.6	850	59.16	45.72	0	6.4
cnegative	22.1	1268	44.99	36.576	0	4.5
cnegative	22.1	1320	45.35	27.432	0	4.5
cnegative	22.2	1235	43.51	21.336	2	4.5
cnegative	21.7	626	63.52	76.2	0	6.4
cnegative	22	558	65.56	155.448	0	6.3
cnegative	22.1	1251	45.18	36.576	0	4.5
cnegative	21.5	937	57.28	15.24	0	6.8
cnegative	21.9	553	64.8	146.304	0	6.3
cnegative	21.8	539	64.98	246.888	0	6.3
cnegative	21.9	1356	46.05	21.336	0	4.5
cnegative	21.6	827	59.52	39.624	0	6.4
cnegative	21.5	569	64.84	134.112	0	7.9
cnegative	21.8	605	64.45	57.912	0	6.4
cnegative	21.5	656	62.3	94.488	0	6.4
cnegative	22.1	1235	44.71	42.672	1	4.5
cnegative	21.6	898	58.22	21.336	0	6.8
cnegative	21.7	599	64.44	60.96	0	7.9
cnegative	22	554	65.1	158.496	0	6.3
cnegative	21.5	937	57.25	15.24	0	6.8
cnegative	22	1283	45.41	30.48	0	4.5
cnegative	21.5	951	57.86	6.096	0	6.8
cnegative	22.1	1263	43.36	21.336	1	4.5
cnegative	22.2	1202	44.2	24.384	1	4.5
cnegative	21.7	685	61.72	51.816	0	6.4
cnegative	21.5	947	57.61	9.144	0	6.8
cnegative	21.6	858	58.97	33.528	0	6.4
cnegative	21.5	651	62.79	100.584	0	6.4
cnegative	21.6	768	60.36	60.96	0	6.4
cnegative	21.7	621	63.84	54.864	0	6.4
cnegative	21.4	578	64.79	140.208	0	7.9
cnegative	21.5	943	57.82	12.192	0	6.8
cnegative	21.5	937	57.86	12.192	0	6.8
cnegative	21.9	518	66.53	219.456	0	7.9
cnegative	22	1281	43.2	18.288	0	4.5
cnegative	22.1	1245	43.67	18.288	0	4.5
cnegative	21.8	1387	45.34	54.864	8	4.5
cnegative	21.6	669	62.25	76.2	0	6.4
cnegative	21.5	570	65.4	128.016	0	7.9
cnegative	21.8	546	65.45	234.696	0	6.3
cnegative	21.9	521	66.54	240.792	0	7.9
cnegative	22	561	65.74	161.544	0	7.9
cnegative	22	559	65.66	167.64	0	7.9
cnegative	21.4	996	58.22	3.048	0	6.8
cnegative	21.6	608	64.29	79.248	0	7.9
cnegative	21.6	889	58.6	21.336	5	6.4
cnegative	22.2	1242	44.04	18.288	0	4.5
cnegative	21.6	649	63.18	76.2	0	6.4
cnegative	22.2	1219	44.51	21.336	0	4.5
cnegative	22	1283	45.65	30.48	0	4.5
cnegative	21.9	1344	45.59	21.336	0	5.4
cnegative	22	1268	43.66	18.288	0	4.5
cnegative	21.9	1307	45.32	27.432	0	4.5
cnegative	21.4	951	57.79	12.192	0	6.8
cnegative	22	1246	45.01	33.528	0	5.4
cnegative	21.6	763	60.3	70.104	0	6.4
cnegative	22.2	1235	44.19	24.384	0	4.5
cnegative	21.6	806	59.74	51.816	0	6.4
cnegative	22	1280	45.43	33.528	0	4.5
cnegative	22	1292	45.7	30.48	1	4.5
cnegative	21.9	1315	45.71	27.432	0	5.4
cnegative	21.9	522	66.26	225.552	0	7.9
cnegative	22.1	1256	44.04	21.336	0	4.5
cnegative	22.2	1221	44.53	21.336	0	4.5
cnegative	22	554	65.47	149.352	0	6.3
cnegative	21.6	567	65.23	118.872	0	7.9
cnegative	21.5	617	64.5	85.344	0	6.4
cnegative	22	1311	43.32	6.096	1	4.5
cnegative	22	555	65.47	155.448	0	6.3
cnegative	21.8	546	65.46	234.696	0	6.3
cnegative	21.9	520	66.56	234.696	0	7.9
cnegative	21.6	880	58.69	24.384	0	6.4
cnegative	22	1269	45.5	36.576	1	4.5
cnegative	21.5	711	61.83	88.392	0	6.4
cnegative	22	511	67.14	204.216	0	7.9
cnegative	21.8	1347	46.95	3.048	0	6.2
cnegative	22.1	1248	45.23	33.528	0	5.4
cnegative	22	1279	45.33	33.528	0	4.5
cnegative	21.5	926	57.71	21.336	0	6.8
cnegative	21.4	761	60.5	82.296	0	6.4
cnegative	21.9	1306	43.19	6.096	1	6.2
cnegative	22	1314	43.42	3.048	0	6.2
cnegative	21.4	948	57.81	15.24	0	6.8
cnegative	21.5	631	63.99	91.44	0	6.4
cnegative	22	1303	43.68	12.192	0	4.5
cnegative	21.9	549	65.09	118.872	0	6.3
cnegative	21.5	916	57.75	27.432	0	6.4
cnegative	22	1293	43.92	21.336	0	4.5
cnegative	21.5	624	63.98	91.44	0	6.4
cnegative	21.8	521	66.52	240.792	0	7.9
cnegative	21.8	522	66.61	231.648	0	7.9
cnegative	21.9	1302	45.84	27.432	0	4.5
cnegative	21.6	801	59.99	57.912	0	6.4
cnegative	21.9	550	65.46	143.256	0	6.3
cnegative	22	1293	44.25	21.336	0	4.5
cnegative	21.9	1326	43.42	6.096	0	6.2
cnegative	21.6	872	58.49	42.672	0	6.4
cnegative	21.5	581	65.29	91.44	0	7.9
cnegative	21.5	1391	45.74	67.056	30	5.4
cnegative	21.6	568	65.31	134.112	0	6.3
cnegative	21.5	917	57.99	21.336	0	6.8
cnegative	22	545	65.74	155.448	0	6.3
cnegative	21.5	571	64.68	155.448	0	6.3
cnegative	21.7	538	65.74	243.84	0	6.3
cnegative	22	549	65.59	164.592	0	6.3
cnegative	21.7	526	66.33	243.84	0	7.9
cnegative	21.4	578	65.21	103.632	0	7.9
cnegative	21.6	638	63.89	70.104	0	6.4
cnegative	21.3	737	61.31	124.968	0	6.4
cnegative	22	1237	45.36	30.48	1	5.4
cnegative	21.6	1380	45.94	30.48	3	5.4
cnegative	21.5	893	58.59	33.528	0	6.4
cnegative	21.8	1288	45.92	30.48	0	4.5
cnegative	21.5	582	65.29	91.44	0	7.9
cnegative	21.3	749	60.86	106.68	0	6.4
cnegative	21.5	596	64.99	91.44	0	7.9
cnegative	21.9	549	65.06	195.072	0	6.3
cnegative	22	1273	44.7	24.384	1	4.5
cnegative	21.7	526	66.06	249.936	0	7.9
cnegative	21.9	1337	43.99	3.048	0	4.5
cnegative	22	1299	44.61	21.336	0	4.5
cnegative	21.5	886	58.52	42.672	0	6.4
cnegative	21.4	779	60.16	88.392	0	6.4
cnegative	22	544	65.47	149.352	0	6.3
cnegative	21.8	1274	46.09	33.528	0	4.5
cnegative	22	511	67.3	198.12	0	6.8
cnegative	21.7	1361	46.73	6.096	0	6.2
cnegative	21.8	553	65.1	158.496	0	6.3
cnegative	21.6	1380	46.18	21.336	0	5.4
cnegative	21.6	684	63.01	54.864	0	6.4
cnegative	21.9	547	65.4	170.688	0	6.3
cnegative	21.4	703	62.38	82.296	0	6.4
cnegative	21.6	848	59.7	57.912	0	6.4
cnegative	21.4	928	58.13	21.336	0	6.8
cnegative	21.5	611	65.12	100.584	2	7.9
cnegative	21.3	985	58.84	9.144	0	6.8
cnegative	21.7	532	66.23	243.84	0	6.3
cnegative	21.8	1284	46.58	30.48	0	4.5
cnegative	21.7	1305	46.01	24.384	0	4.5
cnegative	21.5	569	64.48	170.688	0	6.3
cnegative	21.8	545	65.5	152.4	0	6.3
cnegative	21.4	747	61.03	97.536	0	6.4
cnegative	21.5	578	65.13	109.728	0	7.9
cnegative	21.4	601	65	109.728	0	7.9
cnegative	21.4	917	58.1	15.24	0	6.8
cnegative	21.8	543	65.53	152.4	0	6.3
cnegative	21.7	1294	45.98	27.432	0	4.5
cnegative	21.5	577	65.16	115.824	0	7.9
cnegative	21.4	739	61.43	91.44	0	6.4
cnegative	21.9	539	65.42	146.304	0	6.3
cnegative	21.9	545	65.58	204.216	0	6.3
cnegative	21.8	1270	46.28	33.528	0	4.5
cnegative	21.9	548	65.58	201.168	0	6.3
cnegative	21.9	1346	44.21	3.048	0	6.2
cnegative	21.3	729	61.51	109.728	0	6.4
cnegative	21.5	906	58.38	15.24	0	6.8
cnegative	21.4	658	63.63	85.344	0	6.4
cnegative	21.9	1312	44.73	18.288	0	4.5
cnegative	21.7	1371	44.01	12.192	0	6.2
cnegative	21.4	596	65.05	112.776	0	7.9
cnegative	21.6	540	65.68	231.648	0	6.3
cnegative	21.9	544	65.32	167.64	0	6.3
cnegative	21.9	1331	44.25	3.048	0	4.5
cnegative	21.9	519	66.74	219.456	0	7.9
cnegative	21.4	617	64.58	103.632	0	7.9
cnegative	21.6	1365	47.57	9.144	0	6.2
cnegative	21.7	535	66.22	222.504	0	6.3
cnegative	21.6	1318	46.01	21.336	0	5.4
cnegative	21.3	653	63.94	94.488	0	6.4
cnegative	21.9	1321	44.64	9.144	1	4.5
cnegative	21.9	545	65.49	176.784	0	6.3
cnegative	21.4	747	61.6	94.488	0	6.4
cnegative	21.5	641	64.31	70.104	0	7.9
cnegative	21.5	1375	47.03	18.288	2	6.2
cnegative	21.4	1389	46.9	39.624	2	5.4
cnegative	21.8	545	65.29	158.496	0	6.3
cnegative	21.8	541	65.22	161.544	0	6.3
cnegative	22	1267	45.44	21.336	0	5.4
cnegative	21.4	962	59.05	0	0	6.8
cnegative	21.7	535	66.1	237.744	0	7.9
cnegative	21.5	889	58.62	45.72	0	6.4
cnegative	21.7	524	66.36	237.744	0	7.9
cnegative	21.4	904	58.35	27.432	0	6.8
cnegative	21.4	686	63.09	91.44	0	6.4
cnegative	21.5	566	64.91	176.784	0	6.3
cnegative	21.4	821	60.14	76.2	0	6.4
cnegative	21.7	1285	43.65	3.048	0	4.5
cnegative	21.5	670	63.35	54.864	0	6.4
cnegative	21.4	782	60.6	82.296	0	6.4
cnegative	21.8	541	65.3	164.592	0	7.9
cnegative	21.4	897	58.42	21.336	0	6.8
cnegative	21.9	1311	44.98	18.288	0	4.5
cnegative	21.8	518	67.08	219.456	0	7.9
cnegative	21.3	609	64.64	115.824	0	7.9
cnegative	21.6	555	64.92	161.544	0	6.3
cnegative	21.7	543	65.94	225.552	0	6.3
cnegative	21.4	659	63.78	85.344	0	6.4
cnegative	22	1264	45.8	18.288	0	5.4
cnegative	21.4	623	64.75	103.632	5	7.9
cnegative	21.5	1364	48.01	0	3	6.2
cnegative	21.7	538	65.98	213.36	0	6.3
cnegative	21.6	547	65.26	176.784	0	6.3
cnegative	21.7	533	66.49	219.456	0	7.9
cnegative	21.3	621	64.46	131.064	0	7.9
cnegative	21.5	571	64.68	155.448	0	6.3
cnegative	21.5	1377	47.34	24.384	0	6.2
cnegative	21.7	530	66.43	225.552	0	7.9
cnegative	21.3	600	64.98	137.16	0	7.9
cnegative	21.2	732	61.59	112.776	0	6.4
cnegative	21.6	1327	46.71	18.288	0	5.4
cnegative	21.3	797	60.36	103.632	0	6.4
cnegative	21.3	643	64.41	103.632	0	7.9
cnegative	21.8	543	65.53	192.024	0	6.3
cnegative	21.5	569	65.02	158.496	0	6.3
cnegative	21.8	1252	46.46	39.624	0	5.4
cnegative	21.5	534	66.78	259.08	0	7.9
cnegative	21.3	954	59.34	15.24	0	6.8
cnegative	21.4	887	58.8	24.384	0	6.4
cnegative	21.7	543	64.88	176.784	0	7.9
cnegative	21.5	665	63.9	64.008	13	6.4
cnegative	21.4	905	59.15	24.384	0	6.8
cnegative	21.5	866	59.18	54.864	5	6.4
cnegative	21.4	1364	47.75	0	0	6.2
cnegative	21.2	769	60.98	121.92	0	6.4
cnegative	21.3	1065	59.4	3.048	0	6.8
cnegative	21.4	911	59.23	6.096	0	6.8
cnegative	21.9	1284	45.59	18.288	0	4.5
cnegative	21.9	1307	45.06	6.096	0	4.5
cnegative	21.3	753	61.22	94.488	5	6.4
cnegative	21.2	611	64.77	143.256	0	7.9
cnegative	21.6	536	66.37	210.312	0	7.9
cnegative	21.7	1337	44.11	0	0	4.5
cnegative	21.4	1371	47.71	51.816	0	5.4
cnegative	21.7	532	66.69	216.408	0	7.9
cnegative	21.2	744	61.54	106.68	20	6.4
cnegative	21.6	542	65.06	176.784	0	7.9
cnegative	21.4	883	58.98	48.768	0	6.4
cnegative	21.4	573	64.99	170.688	0	6.3
cnegative	21.7	543	65.49	170.688	0	7.9
cnegative	21.4	809	60.05	70.104	0	6.4
cnegative	21	737	62.05	140.208	0	6.4
cnegative	21.3	620	64.45	128.016	0	7.9
cnegative	21.4	623	64.66	112.776	5	7.9
cnegative	21.5	532	66.86	246.888	0	7.9
cnegative	21.3	646	64.74	109.728	0	7.9
cnegative	21.6	525	66.86	249.936	0	7.9
cnegative	21.8	1333	44.8	3.048	0	6.2
cnegative	21.3	1376	47.46	33.528	3	5.4
cnegative	21.4	855	59.58	67.056	5	6.4
cnegative	21.8	1315	45.35	0	0	6.2
cnegative	21.6	542	65.27	179.832	0	7.9
cnegative	21.2	618	64.43	152.4	0	7.9
cnegative	21.4	567	64.88	188.976	0	6.3
cnegative	21.3	1361	48.08	21.336	2	5.4
cnegative	21.7	517	67.19	249.936	0	7.9
cnegative	21.2	707	63.15	103.632	0	6.4
cnegative	21.4	562	65.01	192.024	0	6.3
cnegative	21.2	1072	59.32	6.096	0	6.8
cnegative	21.2	1383	47.57	45.72	1	6.2
cnegative	21.6	534	66.27	210.312	0	7.9
cnegative	21.7	539	65.3	173.736	0	7.9
cnegative	21.3	642	64.8	112.776	0	7.9
cnegative	21.6	1360	44.79	9.144	0	4.5
cnegative	21.9	1270	45.91	6.096	0	4.5
cnegative	21.4	582	64.87	173.736	0	6.3
cnegative	21.4	814	60.58	51.816	0	6.4
cnegative	21.5	1270	47.02	27.432	0	4.5
cnegative	21.3	591	64.58	173.736	0	6.3
cnegative	21.5	546	65.23	185.928	0	7.9
cnegative	21.3	581	65.11	188.976	0	6.3
cnegative	21.4	1332	47.79	15.24	4	5.4
cnegative	21.3	865	59.68	33.528	0	6.8
cnegative	21.3	1372	48.03	21.336	0	6.2
cnegative	21.4	877	59.31	57.912	0	6.4
cnegative	21.4	1262	47.14	27.432	0	5.4
cnegative	21.5	528	67.15	243.84	0	7.9
cnegative	21.4	1362	48.18	0	1	6.2
cnegative	21.3	571	64.92	198.12	0	6.3
cnegative	21.4	572	64.81	182.88	0	6.3
cnegative	21.7	538	65.99	173.736	0	7.9
cnegative	21.3	650	64.8	103.632	0	7.9
cnegative	21.3	624	64.07	131.064	0	6.4
cnegative	21.3	1346	47.46	15.24	0	5.4
cnegative	21.9	1249	46.21	3.048	0	4.5
cnegative	21.6	541	65.33	176.784	0	7.9
cnegative	21.3	598	64.84	161.544	0	6.3
cnegative	21.4	869	59.27	39.624	0	6.4
cnegative	21.3	664	64.47	73.152	0	7.9
cnegative	21.4	1272	47.36	24.384	0	5.4
cnegative	21.6	540	65.48	176.784	0	7.9
cnegative	21.2	1074	59.44	9.144	0	6.8
cnegative	21.3	837	60.1	85.344	0	6.4
cnegative	21.6	1224	47.84	18.288	0	5.4
cnegative	21.7	1330	45.25	6.096	0	6.2
cnegative	21.4	884	59.93	12.192	0	6.8
cnegative	21.6	536	66.44	176.784	0	7.9
cnegative	21.6	539	65.83	182.88	0	7.9
cnegative	21.2	1372	48.2	21.336	2	5.4
cnegative	21.4	793	61.21	60.96	0	6.4
cnegative	21.3	860	59.53	36.576	0	6.4
cnegative	21.3	1361	48.59	3.048	0	6.2
cnegative	21.5	520	67.37	249.936	0	7.9
cnegative	21.5	546	65.25	188.976	0	7.9
cnegative	21.2	1375	48.36	27.432	0	6.2
cnegative	21.3	669	64.46	73.152	0	7.9
cnegative	21.3	679	64.57	79.248	0	7.9
cnegative	21.2	662	64.86	121.92	0	7.9
cnegative	21.7	1255	47.5	6.096	0	5.4
cnegative	21.3	1321	47.88	12.192	0	5.4
cnegative	21.5	542	65.42	176.784	0	7.9
cnegative	21.5	536	66.63	198.12	0	7.9
cnegative	21.4	1260	47.75	24.384	5	5.4
cnegative	21.2	572	64.98	219.456	0	7.9
cnegative	21.3	646	64.11	121.92	0	6.4
cnegative	21.1	662	64.14	143.256	0	6.4
cnegative	21.4	545	65.91	201.168	0	7.9
cnegative	21.2	1053	60.08	9.144	0	6.8
cnegative	21.3	870	59.28	67.056	0	6.4
cnegative	21.5	528	67.28	213.36	0	7.9
cnegative	21.4	584	65.37	161.544	0	6.3
cnegative	21.5	537	66.31	182.88	0	7.9
cnegative	21	733	62.58	124.968	0	6.4
cnegative	21.1	631	64.23	182.88	0	6.3
cnegative	21.2	666	64.69	94.488	0	7.9
cnegative	21.4	553	65.52	195.072	0	7.9
cnegative	21.1	1038	60.15	9.144	0	6.8
cnegative	21.1	1372	48.41	36.576	2	5.4
cnegative	21.4	549	65.41	195.072	0	7.9
cnegative	21.3	1286	48.05	12.192	0	5.4
cnegative	21.1	867	60.12	94.488	0	6.4
cnegative	21.2	869	59.89	54.864	0	6.4
cnegative	21	1090	59.98	3.048	0	6.8
cnegative	21.5	535	66.74	198.12	0	7.9
cnegative	21.1	859	60.31	91.44	0	6.4
cnegative	21.2	1315	48	12.192	0	5.4
cnegative	21.1	761	61.98	106.68	0	6.4
cnegative	21.5	503	67.43	249.936	0	7.9
cnegative	21.2	1365	48.66	12.192	2	6.2
cnegative	21.3	609	64.94	155.448	0	6.3
cnegative	21.3	1251	48.01	18.288	1	5.4
cnegative	21.1	670	64.14	143.256	0	6.4
cnegative	21.3	538	66.85	225.552	0	7.9
cnegative	21.8	1271	46.61	0	0	4.5
cnegative	21.4	544	65.98	192.024	0	7.9
cnegative	21.6	1307	45.91	6.096	0	4.5
cnegative	21.3	595	65.03	167.64	0	6.3
cnegative	21.4	543	66.4	201.168	0	7.9
cnegative	21	1064	59.96	12.192	0	6.8
cnegative	21.6	1261	47.53	18.288	0	5.4
cnegative	21.2	1296	48.14	12.192	0	5.4
cnegative	21.3	546	66.09	198.12	0	7.9
cnegative	21.2	965	60.54	21.336	0	6.8
cnegative	21.6	1320	45.27	3.048	0	4.5
cnegative	21.2	1335	48.78	15.24	0	5.4
cnegative	21.1	870	60.14	82.296	0	6.4
cnegative	21.4	540	66.4	192.024	0	7.9
cnegative	21.7	1262	46.7	6.096	0	4.5
cnegative	20.9	1238	59.58	3.048	0	6.3
cnegative	21.1	653	63.6	158.496	0	6.4
cnegative	21.5	1314	45.52	9.144	0	4.5
cnegative	21.2	642	63.78	143.256	0	6.4
cnegative	21.6	1274	47.72	3.048	0	4.5
cnegative	21.3	517	67.16	249.936	0	7.9
cnegative	21.1	1319	48.16	15.24	0	5.4
cnegative	21.2	611	64.68	158.496	0	6.3
cnegative	21.2	869	60.4	54.864	0	6.4
cnegative	21.4	485	67.53	265.176	0	7.9
cnegative	21.3	1280	48.15	15.24	0	5.4
cnegative	21.3	574	65.5	192.024	0	7.9
cnegative	21.7	1284	46.66	6.096	0	4.5
cnegative	21.2	571	65.53	210.312	0	7.9
cnegative	21	1374	49.26	30.48	3	6.2
cnegative	21	834	61.26	103.632	0	7.9
cnegative	21.6	1301	45.87	9.144	0	4.5
cnegative	21.2	1357	49.22	3.048	0	6.2
cnegative	21	743	62.51	106.68	6	7.9
cnegative	21.2	871	60.91	27.432	5	6.3
cnegative	21.3	546	66.64	201.168	0	7.9
cnegative	21.2	530	67.14	240.792	0	7.9
cnegative	21.3	543	67.11	198.12	0	7.9
cnegative	21.2	1256	48.45	45.72	3	5.4
cnegative	21.1	595	65.21	201.168	0	7.9
cnegative	21.2	555	66.26	201.168	0	7.9
cnegative	21	848	61.13	97.536	0	7.9
cnegative	21.2	1358	49.45	3.048	5	6.2
cnegative	21	860	60.96	103.632	0	7.9
cnegative	21.2	655	63.85	161.544	0	6.4
cnegative	21.2	868	60.76	48.768	0	6.4
cnegative	21.2	543	67.03	216.408	0	7.9
cnegative	21.1	684	65.15	94.488	0	7.9
cnegative	21.6	1286	46.58	6.096	0	4.5
cnegative	21.6	1286	46.93	9.144	0	4.5
cnegative	21.2	646	64.42	149.352	0	6.4
cnegative	21.5	1290	46.35	6.096	1	4.5
cnegative	21.5	1298	46	9.144	0	4.5
cnegative	21.3	541	67.24	207.264	0	7.9
cnegative	20.8	1290	60.22	3.048	0	6.3
cnegative	21.2	614	64.89	167.64	0	6.3
cnegative	21.1	645	64.22	161.544	0	6.3
cnegative	21	683	63.59	170.688	0	6.4
cnegative	21.1	553	66.6	219.456	0	7.9
cnegative	21	701	64.33	118.872	0	7.9
cnegative	21.3	480	67.74	265.176	0	7.9
cnegative	21	1053	60.97	15.24	0	6.8
cnegative	21.6	1288	46.83	9.144	0	4.5
cnegative	21.1	553	66.75	228.6	0	7.9
cnegative	21.2	548	67.07	204.216	0	7.9
cnegative	21	690	64.79	131.064	0	6.4
cnegative	21.1	863	60.81	79.248	0	7.9
cnegative	21.3	1257	48.73	27.432	0	5.4
cnegative	21	1367	49.27	21.336	0	5.4
cnegative	21	880	60.94	60.96	10	6.4
cnegative	21.1	1346	49.36	12.192	0	5.4
cnegative	21.5	1296	45.9	3.048	0	4.5
cnegative	21.1	622	64.76	164.592	0	6.3
cnegative	21	1374	49.74	33.528	0	6.2
cnegative	21.4	1267	48.45	9.144	0	5.4
cnegative	21.3	501	67.48	265.176	0	7.9
cnegative	21.1	586	65.28	210.312	0	7.9
cnegative	21	847	61.25	85.344	0	7.9
cnegative	21.2	544	67.38	219.456	0	7.9
cnegative	21.1	652	64.22	167.64	0	6.3
cnegative	20.7	1146	60.43	12.192	0	6.8
cnegative	20.8	1092	60.78	15.24	0	6.8
cnegative	21	1369	49.6	18.288	5	6.2
cnegative	21.1	616	65.14	182.88	0	6.3
cnegative	20.9	1060	60.62	15.24	0	6.8
cnegative	21.4	1328	48.19	0	3	4.5
cnegative	20.9	708	64.7	106.68	0	7.9
cnegative	21.1	1312	48.82	18.288	0	5.4
cnegative	21	688	64.87	118.872	0	6.4
cnegative	21.5	1291	46.98	9.144	1	4.5
cnegative	21.1	576	65.71	213.36	0	7.9
cnegative	20.9	809	61.69	115.824	0	7.9
cnegative	21.1	873	61.04	73.152	0	6.4
cnegative	21.2	1235	49.4	21.336	0	5.4
cnegative	21.1	553	67.22	216.408	0	7.9
cnegative	20.6	1301	60.14	6.096	0	6.3
cnegative	20.7	1331	60.06	3.048	0	6.3
cnegative	21.5	1292	46.23	3.048	0	4.5
cnegative	20.7	1283	60.33	6.096	0	6.8
cnegative	20.9	657	64.07	225.552	18	6.3
cnegative	20.9	703	64.68	112.776	0	7.9
cnegative	21	645	64.36	192.024	0	6.3
cnegative	21.1	514	67.77	268.224	0	7.9
cnegative	20.9	569	66.49	231.648	0	7.9
cnegative	21.1	1345	49.77	15.24	2	5.4
cnegative	20.9	691	65.11	128.016	0	6.4
cnegative	21	664	63.77	179.832	0	6.3
cnegative	20.7	1215	60.2	9.144	0	6.8
cnegative	21.3	1317	48.35	18.288	0	4.5
cnegative	21	1326	49.48	24.384	2	5.4
cnegative	21.4	1319	47.52	9.144	0	4.5
cnegative	21.1	616	64.9	179.832	0	6.3
cnegative	20.9	561	66.88	210.312	0	7.9
cnegative	21	918	61.77	42.672	0	6.3
cnegative	21.1	655	64.44	170.688	0	6.3
cnegative	21.3	1300	48.49	12.192	0	4.5
cnegative	21.4	1282	46.36	0	0	4.5
cnegative	21	882	61.26	76.2	0	6.4
cnegative	20.9	1376	49.41	33.528	10	6.2
cnegative	20.9	825	62.23	100.584	0	7.9
cnegative	21	688	65.22	118.872	0	6.4
cnegative	20.9	878	61.16	88.392	5	7.9
cnegative	20.9	1378	49.73	42.672	0	6.2
cnegative	21.1	687	65.55	112.776	0	6.4
cnegative	21	872	61.45	88.392	0	7.9
cnegative	21.1	1262	49.27	33.528	0	5.4
cnegative	20.9	1376	49.72	39.624	0	6.2
cnegative	20.9	741	63.81	100.584	0	7.9
cnegative	20.8	1033	61.53	24.384	0	6.8
cnegative	21	1366	49.71	18.288	0	5.4
cnegative	20.9	932	61.7	48.768	0	6.3
cnegative	21	526	67.7	280.416	0	7.9
cnegative	21	690	64.58	152.4	0	6.4
cnegative	21.1	1251	49.63	27.432	5	5.4
cnegative	21	670	63.85	185.928	0	6.3
cnegative	20.9	852	61.82	94.488	7	7.9
cnegative	21.3	1305	47.3	12.192	0	4.5
cnegative	21.1	1261	49.14	24.384	0	5.4
cnegative	20.9	690	65.31	131.064	0	6.4
cnegative	20.9	1356	49.61	18.288	0	5.4
cnegative	20.8	712	65.09	100.584	0	7.9
cnegative	20.9	753	63.63	100.584	0	7.9
cnegative	20.6	1344	60.26	3.048	0	6.3
cnegative	21.3	1327	47.72	12.192	2	4.5
cnegative	21.1	678	63.93	155.448	0	6.4
cnegative	21.3	1298	47.48	12.192	0	4.5
cnegative	21.1	612	65.46	195.072	0	7.9
cnegative	20.6	1190	60.71	12.192	0	6.8
cnegative	20.8	662	64.25	219.456	0	6.3
cnegative	20.8	1044	61.6	21.336	0	6.8
cnegative	20.8	570	67.14	243.84	0	7.9
cnegative	20.7	703	65.34	149.352	0	6.4
cnegative	21.4	1276	47.23	6.096	0	4.5
cnegative	21	1263	49.42	21.336	0	5.4
cnegative	20.9	532	67.63	262.128	0	7.9
cnegative	20.9	1363	50.47	12.192	1	6.2
cnegative	20.4	1356	59.92	6.096	0	6.8
cnegative	21	638	64.51	182.88	0	6.3
cnegative	20.9	1355	50.33	3.048	0	6.2
cnegative	20.8	696	65.36	146.304	0	6.4
cnegative	21.2	1362	48.06	21.336	0	4.5
cnegative	20.8	795	62.8	112.776	0	7.9
cnegative	21	1283	49.36	48.768	0	5.4
cnegative	20.9	740	64.46	112.776	0	7.9
cnegative	20.9	1006	62.08	21.336	5	6.3
cnegative	20.5	1247	60.22	9.144	0	6.8
cnegative	21	1270	49.45	30.48	0	5.4
cnegative	20.7	581	66.81	246.888	0	7.9
cnegative	20.6	1133	60.67	9.144	0	6.8
cnegative	20.5	1221	60.43	9.144	0	6.8
cnegative	21	515	67.81	283.464	0	7.9
cnegative	20.9	1365	49.79	18.288	1	5.4
cnegative	21.3	1310	47.58	12.192	0	4.5
cnegative	21	885	61.89	48.768	0	6.4
cnegative	21	665	64.05	176.784	7	6.3
cnegative	21.3	1272	46.78	9.144	0	4.5
cnegative	20.9	783	63.08	97.536	12	7.9
cnegative	21	513	67.88	286.512	0	7.9
cnegative	20.7	1048	61.51	24.384	0	6.8
cnegative	21.1	618	64.95	195.072	0	7.9
cnegative	20.7	577	67.5	249.936	0	7.9
cnegative	21.2	1317	48.91	0	0	4.5
cnegative	21.1	613	65.04	204.216	0	7.9
cnegative	21.2	1333	48.01	12.192	0	4.5
cnegative	21.1	1281	49.37	24.384	0	5.4
cnegative	21.2	1298	49.02	9.144	0	5.4
cnegative	20.9	1345	50.87	0	0	6.2
cnegative	21.1	1356	48.29	21.336	0	4.5
cnegative	20.8	548	67.56	268.224	0	7.9
cnegative	20.9	1336	49.92	33.528	0	5.4
cnegative	21	682	63.99	176.784	0	6.4
cnegative	20.9	744	64.24	100.584	0	7.9
cnegative	20.7	912	62.15	82.296	0	6.4
cnegative	20.9	1359	50.23	24.384	0	5.4
cnegative	21.3	1282	47.25	9.144	1	4.5
cnegative	20.5	1174	61.2	15.24	0	6.8
cnegative	21	678	64.2	176.784	0	6.4
cnegative	20.9	1374	50.71	15.24	0	6.2
cnegative	20.6	593	66.59	262.128	0	7.9
cnegative	21.3	1302	47.89	12.192	1	4.5
cnegative	21	611	65.44	192.024	0	7.9
cnegative	20.8	894	62.33	76.2	5	6.4
cnegative	20.5	1159	61.08	15.24	0	6.8
cnegative	20.5	1232	60.85	12.192	0	6.8
cnegative	21	1275	49.56	21.336	0	5.4
cnegative	21.3	1281	47.42	9.144	0	4.5
cnegative	20.8	799	63.1	112.776	0	7.9
cnegative	20.8	690	64.68	158.496	5	6.4
cnegative	21	1278	49.71	36.576	0	5.4
cnegative	21.1	1293	49.45	3.048	0	5.4
cnegative	20.9	633	64.9	198.12	0	6.3
cnegative	20.8	892	62.26	70.104	0	6.4
cnegative	20.8	947	62.71	51.816	0	6.3
cnegative	21	1288	49.76	12.192	1	5.4
cnegative	20.8	857	62.59	85.344	0	7.9
cnegative	20.9	1347	50.82	3.048	0	6.2
cnegative	20.8	1364	50.23	33.528	6	5.4
cnegative	20.7	930	62.67	70.104	0	6.4
cnegative	21	1283	49.9	30.48	1	5.4
cnegative	20.6	587	67.14	252.984	0	7.9
cnegative	20.9	1378	50.63	18.288	2	5.4
cnegative	20.9	623	65.28	219.456	3	7.9
cnegative	20.6	589	67.22	265.176	0	7.9
cnegative	20.8	1359	50.83	3.048	0	6.2
cnegative	21.2	1315	49.07	0	1	4.5
cnegative	20.7	984	62.35	33.528	0	6.3
cnegative	20.5	1164	61.16	15.24	0	6.8
cnegative	20.7	602	66.35	259.08	0	7.9
cnegative	21	509	68.32	289.56	0	7.9
cnegative	20.9	646	64.82	201.168	0	6.8
cnegative	21.2	1286	47.64	12.192	0	4.5
cnegative	20.7	973	62.49	36.576	0	6.3
cnegative	20.9	683	63.85	204.216	0	6.3
cnegative	20.8	1370	51.1	3.048	0	6.2
cnegative	20.7	957	62.81	39.624	0	6.3
cnegative	20.4	1253	60.8	9.144	0	6.8
cnegative	20.8	1379	50.03	24.384	1	5.4
cnegative	20.5	1219	60.93	15.24	0	6.8
cnegative	20.5	1141	61.55	18.288	0	6.8
cnegative	21	1292	50.02	18.288	1	5.4
cnegative	21	1284	50.1	15.24	0	5.4
cnegative	20.9	1290	49.88	30.48	0	5.4
cnegative	20.3	1328	60.41	9.144	0	6.8
cnegative	20.8	854	63.01	85.344	0	7.9
cnegative	20.3	1356	60.23	9.144	0	6.8
cnegative	21	1298	49.61	18.288	4	5.4
cnegative	20.8	798	63.39	118.872	0	7.9
cnegative	20.4	605	66.91	289.56	0	7.9
cnegative	20.9	673	63.98	201.168	0	6.8
cnegative	21	1298	50.24	12.192	0	5.4
cnegative	21.2	1298	48.06	12.192	1	4.5
cnegative	20.4	1109	61.37	21.336	0	6.8
cnegative	20.9	1289	49.96	39.624	0	5.4
cnegative	21.2	1321	49.28	6.096	1	4.5
cnegative	20.7	535	67.77	298.704	0	7.9
cnegative	21.1	1309	49.51	9.144	2	5.4
cnegative	21.1	1334	48.47	15.24	0	4.5
cnegative	20.9	609	66.01	243.84	0	7.9
cnegative	20.6	941	63.01	67.056	0	6.4
cnegative	20.7	1390	50.95	33.528	5	5.4
cnegative	20.5	595	67	271.272	0	7.9
cnegative	20.6	1044	62.27	24.384	0	6.8
cnegative	20.8	523	67.99	292.608	0	7.9
cnegative	20.9	515	68.33	295.656	0	7.9
cnegative	20.8	688	64.13	195.072	0	6.4
cnegative	20.6	982	62.62	39.624	0	6.3
cnegative	20.8	673	64.33	222.504	0	6.8
cnegative	20.7	709	66.03	124.968	0	6.4
cnegative	20.9	1297	50	18.288	2	5.4
cnegative	20.4	1265	60.9	6.096	0	6.8
cnegative	20.9	1296	49.79	33.528	0	5.4
cnegative	20.8	883	62.94	67.056	8	7.9
cnegative	20.7	605	66.32	259.08	0	7.9
cnegative	20.8	690	63.78	213.36	0	6.8
cnegative	21.1	1330	48.64	3.048	0	4.5
cnegative	20.8	1382	50.97	9.144	0	6.2
cnegative	20.3	1345	60.53	9.144	0	6.8
cnegative	20.8	1374	50.77	30.48	0	5.4
cnegative	20.7	1348	51.28	0	0	6.2
cnegative	21.2	1287	47.96	9.144	2	4.5
cnegative	20.4	1228	60.79	12.192	11	6.8
cnegative	20.7	689	65.2	207.264	0	6.4
cnegative	20.8	809	63.26	109.728	0	7.9
cnegative	20.7	692	65.49	149.352	0	6.4
cnegative	21	1301	49.64	6.096	0	5.4
cnegative	20.3	1347	60.38	9.144	0	6.8
cnegative	20.4	607	66.84	271.272	0	7.9
cnegative	20.6	917	63.08	91.44	6	6.4
cnegative	20.6	534	68.04	307.848	0	7.9
cnegative	20.7	798	63.86	115.824	6	7.9
cnegative	21.1	1318	48.7	12.192	0	4.5
cnegative	20.8	675	64.03	216.408	0	6.8
cnegative	20.3	1308	60.24	9.144	0	6.8
cnegative	20.4	1181	61.19	18.288	0	6.8
cnegative	20.8	1317	51.68	0	0	6.2
cnegative	20.7	1171	52.25	3.048	1	6.2
cnegative	20.5	731	65.51	155.448	0	6.4
cnegative	21.2	1319	48.66	9.144	0	4.5
cnegative	20.7	850	63.31	97.536	0	7.9
cnegative	20.7	787	64.09	112.776	0	7.9
cnegative	20.8	521	68.15	310.896	0	7.9
cnegative	20.7	529	68.16	304.8	0	7.9
cnegative	20.7	611	66.15	265.176	0	7.9
cnegative	20.7	640	65.15	265.176	0	7.9
cnegative	20.9	1302	50.11	24.384	1	5.4
cnegative	20.9	1313	50.3	12.192	0	5.4
cnegative	21.1	1327	48.8	9.144	1	4.5
cnegative	20.8	1300	50.05	33.528	1	5.4
cnegative	20.2	603	67.23	310.896	0	7.9
cnegative	20.8	516	68.43	313.944	0	7.9
cnegative	20.7	693	63.67	222.504	0	6.8
cnegative	20.9	1319	50.35	18.288	4	6.2
cnegative	20.3	1267	60.97	9.144	0	6.8
cnegative	20.8	1389	51.28	21.336	6	5.4
cnegative	20.7	660	65.12	228.6	0	6.8
cnegative	20.5	915	63.73	94.488	0	6.4
cnegative	21	1303	49.67	18.288	4	5.4
cnegative	21.2	1296	48.55	9.144	0	4.5
cnegative	20.8	818	63.57	82.296	0	7.9
cnegative	20.8	1377	51.3	3.048	0	6.2
cnegative	21.2	1281	48	9.144	1	4.5
cnegative	20.8	1306	50.15	27.432	2	5.4
cnegative	20.6	950	63.55	45.72	0	6.4
cnegative	20.8	1354	51.18	0	0	6.2
cnegative	20.4	596	67.62	298.704	0	7.9
cnegative	20.9	1307	50.5	18.288	1	5.4
cnegative	20.3	598	67.49	323.088	0	7.9
cnegative	20.8	624	65.71	256.032	0	7.9
cnegative	20.7	1390	50.93	30.48	0	5.4
cnegative	20.5	1008	62.67	42.672	0	6.3
cnegative	21.1	1318	48.89	12.192	0	4.5
cnegative	20.4	1112	61.85	24.384	0	6.8
cnegative	21	1326	48.92	15.24	0	4.5
cnegative	20.8	691	63.8	219.456	0	6.8
cnegative	20.7	809	63.7	103.632	0	7.9
cnegative	20.8	1388	51.02	12.192	0	5.4
cnegative	20.5	547	67.76	326.136	0	7.9
cnegative	21	1325	49.42	12.192	1	4.5
cnegative	20.7	749	65.08	118.872	0	7.9
cnegative	20.5	996	63.6	39.624	0	6.3
cnegative	20.8	1389	51.02	30.48	0	5.4
cnegative	20.7	1186	52.3	3.048	0	6.2
cnegative	20.5	535	67.87	320.04	0	7.9
cnegative	20.4	611	67.22	280.416	0	7.6
cnegative	20.2	594	67.64	326.136	0	7.9
cnegative	20.8	1379	50.85	24.384	0	5.4
cnegative	20.8	636	65.03	237.744	0	7.9
cnegative	20.5	986	63.3	51.816	0	6.3
cnegative	20.6	530	67.95	313.944	0	7.9
cnegative	20.7	1260	52.07	3.048	0	6.2
cnegative	20.3	571	68.15	320.04	6	7.9
cnegative	20.9	1303	50.59	18.288	0	6.2
cnegative	20.6	616	66.11	280.416	0	7.9
cnegative	20.8	512	68.32	313.944	0	7.9
cnegative	20.2	609	67.56	320.04	0	7.6
cnegative	20.6	1125	52.29	3.048	0	6.2
cnegative	20.6	718	65.54	161.544	8	6.4
cnegative	20.6	1177	52.33	6.096	0	6.2
cnegative	20.7	665	64.59	228.6	0	6.8
cnegative	20.8	1309	50.32	33.528	3	5.4
cnegative	21.1	1306	48.83	9.144	0	4.5
cnegative	21	663	65.48	143.256	8	6.4
cnegative	21	1323	49.22	15.24	0	4.5
cnegative	20.7	1312	50.12	42.672	2	5.4
cnegative	20.8	1387	51.08	21.336	0	5.4
cnegative	21	665	65.13	152.4	0	6.4
cnegative	20.8	1336	50.53	24.384	0	6.2
cnegative	20.4	613	66.8	295.656	0	7.6
cnegative	20.8	1305	50.87	15.24	1	6.2
cnegative	20.8	1310	50.18	33.528	3	5.4
cnegative	20.3	614	67.04	295.656	5	7.6
cnegative	20.4	1044	62.43	36.576	0	6.3
cnegative	20.6	628	65.57	295.656	0	7.9
cnegative	20.5	539	68.03	329.184	0	7.9
cnegative	20.2	1292	60.94	12.192	0	6.8
cnegative	20.4	1038	63.11	39.624	0	6.3
cnegative	20.8	1310	50.15	30.48	0	5.4
cnegative	20.5	1094	52.59	3.048	0	6.2
cnegative	20.9	671	65.2	161.544	0	6.4
cnegative	20.6	1314	52.14	3.048	0	6.2
cnegative	20.4	994	63.13	48.768	0	6.3
cnegative	20.1	598	67.87	353.568	5	7.9
cnegative	21	1314	49.73	3.048	2	4.5
cnegative	20.6	801	64.1	137.16	0	7.9
cnegative	20.6	1159	52.36	3.048	0	6.2
cnegative	21	1320	49.56	12.192	0	4.5
cnegative	20.2	615	67.56	307.848	0	7.6
cnegative	21.1	1294	48.71	9.144	0	4.5
cnegative	20.7	833	64.05	82.296	35	7.9
cnegative	20.2	586	67.66	344.424	0	7.9
cnegative	20.4	978	63.42	36.576	5	6.4
cnegative	20.5	792	64.26	134.112	5	7.9
cnegative	20.5	646	65.04	301.752	0	7.9
cnegative	20.5	532	68.52	329.184	0	7.9
cnegative	20.5	877	64.27	85.344	0	7.9
cnegative	20.4	785	64.6	152.4	0	7.9
cnegative	20.9	664	65.11	164.592	0	6.4
cnegative	20.7	1378	51.99	6.096	0	6.2
cnegative	20.3	1212	61.28	15.24	0	6.8
cnegative	20.5	720	65.27	170.688	0	6.4
cnegative	20.4	1120	62.03	21.336	0	6.8
cnegative	21	1318	49.68	0	0	4.5
cnegative	20.8	1307	50.29	9.144	0	6.2
cnegative	20.7	1313	50.47	33.528	0	5.4
cnegative	20.8	1323	50.88	18.288	2	5.4
cnegative	20.5	771	64.92	155.448	0	7.9
cnegative	20.6	866	64.52	82.296	0	7.9
cnegative	20.4	957	63.66	70.104	0	6.4
cnegative	20.6	1365	51.14	48.768	1	6.2
cnegative	20.7	632	65.73	283.464	0	7.9
cnegative	20.7	1392	51.47	15.24	0	5.4
cnegative	20.9	502	69.06	310.896	0	7.9
cnegative	20.1	606	68.04	326.136	5	7.9
cnegative	20	606	67.89	353.568	0	7.9
cnegative	20.4	698	64.68	292.608	8	6.8
cnegative	20.5	1015	53.16	0	0	6.2
cnegative	20.7	1393	51.87	12.192	0	5.4
cnegative	20.3	998	63.74	54.864	0	6.4
cnegative	19.8	605	67.27	387.096	0	7.9
cnegative	21	492	68.94	307.848	0	7.9
cnegative	20.8	1308	50.59	9.144	0	6.2
cnegative	20.6	850	64.68	79.248	0	7.9
cnegative	20.8	1311	50.75	18.288	0	5.4
cnegative	20.5	802	64.76	128.016	0	7.9
cnegative	21.3	453	69.53	271.272	0	7.9
cnegative	20.6	526	68.42	329.184	0	7.9
cnegative	20.2	616	67.85	310.896	5	7.6
cnegative	20.2	699	64.37	292.608	0	6.8
cnegative	20.4	792	64.7	149.352	0	7.9
cnegative	20.6	844	64.94	88.392	0	7.9
cnegative	20.5	1021	53.02	0	0	6.2
cnegative	20.6	674	64.91	246.888	0	6.8
cnegative	20.4	975	63.99	67.056	5	6.4
cnegative	20.7	518	68.79	329.184	0	7.9
cnegative	20.5	839	64.4	100.584	0	7.9
cnegative	20.7	1390	51.77	15.24	0	5.4
cnegative	20.6	1383	52.1	9.144	0	5.4
cnegative	20.8	505	68.93	316.992	0	7.9
cnegative	20.3	937	64.75	112.776	7	7.9
cnegative	20.6	1321	50.52	45.72	0	5.4
cnegative	20.4	1127	62.54	21.336	0	6.8
cnegative	20.4	876	64.63	88.392	0	7.9
cnegative	20.6	1197	52.57	6.096	0	5.4
cnegative	20.3	786	64.83	173.736	0	6.4
cnegative	20.4	825	64.51	134.112	0	7.9
cnegative	20.7	699	65.43	170.688	0	6.4
cnegative	20.7	631	65.48	289.56	0	7.9
cnegative	20.3	953	64.07	76.2	0	6.4
cnegative	20.6	1156	61	6.096	0	6.3
cnegative	20.3	997	64.21	64.008	0	6.4
cnegative	20.8	667	65.84	207.264	0	6.8
cnegative	20.2	1231	61.17	15.24	0	6.8
cnegative	20.5	1361	51.15	51.816	3	6.2
cnegative	20.6	1319	50.71	45.72	2	6.2
cnegative	21.1	1275	48.48	9.144	0	4.5
cnegative	20.6	1365	52.03	6.096	1	5.4
cnegative	20.5	850	64.89	94.488	0	7.9
cnegative	20.3	947	64.53	88.392	10	6.4
cnegative	20.3	987	63.75	73.152	0	6.4
cnegative	21.1	1280	48.61	9.144	0	4.5
cnegative	20.8	1308	50.6	9.144	0	5.4
cnegative	20.4	652	65.64	323.088	0	7.9
cnegative	20.9	1317	49.99	0	0	4.5
cnegative	20.4	689	64.96	274.32	0	6.8
cnegative	19.6	648	66.98	423.672	10	7.6
cnegative	20.4	1598	56.57	0	0	5
cnegative	20.6	721	66.04	152.4	0	6.4
cnegative	20.5	989	53.05	3.048	0	6.2
cnegative	20	624	67.95	329.184	0	7.6
cnegative	20.4	941	53.46	0	0	6.2
cnegative	20.6	1392	52.15	12.192	0	5.4
cnegative	19.9	624	68.17	347.472	0	7.6
cnegative	20.3	789	65.06	185.928	0	6.4
cnegative	20.6	635	65.54	310.896	0	7.6
cnegative	20.7	628	65.42	307.848	0	7.6
cnegative	20.3	1096	62.86	27.432	0	6.8
cnegative	20.3	940	53.66	0	0	6.2
cnegative	20.1	627	66.81	365.76	0	7.6
cnegative	20.3	1242	60.59	9.144	0	6.8
cnegative	21.1	1262	48.29	3.048	3	4.5
cnegative	20.4	674	65.23	277.368	0	6.8
cnegative	20.5	1368	52.2	9.144	0	5.4
cnegative	20.8	1324	49.89	15.24	0	4.5
cnegative	20.3	1083	62.93	24.384	0	6.8
cnegative	19.8	641	67.13	377.952	12	7.6
cnegative	21.1	1273	49.03	9.144	0	4.5
cnegative	20.3	1003	63.87	60.96	0	6.4
cnegative	20.2	1038	63.68	48.768	5	6.3
cnegative	19.5	650	67.21	426.72	10	7.6
cnegative	20.5	625	65.81	323.088	0	7.6
cnegative	20.2	1048	63.21	39.624	8	6.3
cnegative	20.6	1377	51.95	30.48	1	5.4
cnegative	20.7	1315	50.78	15.24	1	5.4
cnegative	20.3	907	53.72	3.048	0	6.2
cnegative	20.5	646	65.25	307.848	0	7.6
cnegative	20.5	723	65.72	179.832	0	6.4
cnegative	20.3	698	65.15	283.464	0	6.8
cnegative	20.2	1025	63.98	54.864	0	6.4
cnegative	20.6	1378	51.97	27.432	0	5.4
cnegative	20.3	937	53.37	0	0	6.2
cnegative	20.3	1235	60.9	12.192	0	6.8
cnegative	20.5	699	65.41	240.792	0	6.8
cnegative	20.2	626	66.79	335.28	0	7.6
cnegative	20.2	717	64.96	274.32	0	6.8
cnegative	20.4	685	65.11	271.272	0	7.6
cnegative	20.6	1319	50.88	30.48	1	6.2
cnegative	20.2	1046	63.59	42.672	0	6.3
cnegative	20.3	644	65.66	335.28	0	7.6
cnegative	20.8	1309	50.9	9.144	0	5.4
cnegative	20.8	1312	50.75	9.144	1	4.5
cnegative	20.3	900	53.89	0	0	6.2
cnegative	20	627	68.28	344.424	7	7.6
cnegative	20.4	633	65.8	341.376	0	7.6
cnegative	20.3	1090	62.56	30.48	0	6.8
cnegative	20.1	728	64.67	310.896	0	6.8
cnegative	19.7	634	67.84	377.952	0	7.6
cnegative	20.3	684	65.46	289.56	5	7.6
cnegative	20.3	632	65.51	347.472	0	7.6
cnegative	20.3	868	65.82	103.632	0	7.9
cnegative	20.2	965	64.47	76.2	7	6.4
cnegative	20.4	830	65.28	115.824	0	7.9
cnegative	20.6	1319	51.45	18.288	1	5.4
cnegative	20.5	1363	52.32	12.192	1	5.4
cnegative	20.3	832	65.32	161.544	0	7.9
cnegative	20.7	482	69.21	347.472	0	7.9
cnegative	21	1304	49.82	6.096	0	4.5
cnegative	19.6	649	67.16	426.72	10	7.6
cnegative	19.7	625	68.14	377.952	0	7.6
cnegative	19.8	618	67.94	381	40	7.6
cnegative	20.5	1588	56.8	0	0	5.8
cnegative	19.3	664	66.98	469.392	0	7.6
cnegative	20.4	894	65.42	79.248	0	7.9
cnegative	20.2	999	64.15	64.008	0	6.4
cnegative	20.3	896	53.56	0	0	6.2
cnegative	20.6	1322	51.16	39.624	0	6.2
cnegative	19.5	625	67.47	448.056	5	7.9
cnegative	20.4	991	53.27	6.096	4	5.4
cnegative	20.4	941	53.48	6.096	0	5.4
cnegative	20.6	1367	52.51	27.432	0	5.4
cnegative	19.3	620	66.91	469.392	15	7.9
cnegative	20.6	1321	51.68	18.288	0	6.2
cnegative	20.8	1308	50.88	3.048	0	5.4
cnegative	20.1	696	65.17	320.04	0	7.6
cnegative	20.7	1312	51.4	12.192	2	5.4
cnegative	20.4	522	68.61	365.76	0	7.9
cnegative	20.2	884	66.26	94.488	0	7.9
cnegative	20.5	1333	52.74	12.192	0	5.4
cnegative	19.7	637	68.21	448.056	0	7.6
cnegative	20.2	721	65.02	286.512	0	7.6
cnegative	20.2	849	65.33	140.208	5	7.9
cnegative	19.7	646	67.04	411.48	10	7.6
cnegative	19.5	603	67.49	460.248	11	7.9
cnegative	21	1286	49.42	6.096	0	4.5
cnegative	20.4	1354	51.95	57.912	5	6.2
cnegative	20.2	861	54.46	0	0	6.2
cnegative	20.6	1355	52.16	21.336	0	6.2
cnegative	19.4	650	67.64	463.296	5	7.6
cnegative	20.5	1363	52.35	21.336	4	5.4
cnegative	20.2	840	65.19	152.4	7	6.4
cnegative	19.5	636	67.79	411.48	5	7.6
cnegative	20.2	906	65.51	100.584	0	7.9
cnegative	20.8	1317	50.75	18.288	0	4.5
cnegative	20.2	953	54.59	0	0	6.2
cnegative	20.5	1361	52.27	27.432	0	5.4
cnegative	20.2	636	65.91	362.712	0	7.6
cnegative	20.2	677	65.54	320.04	0	7.6
cnegative	20.3	786	65.6	170.688	0	6.4
cnegative	20.1	669	65.4	341.376	0	7.6
cnegative	20.3	1045	54.55	3.048	0	6.2
cnegative	20.9	1278	49.43	3.048	0	4.5
cnegative	20.4	770	65.72	179.832	0	6.4
cnegative	19.2	639	67.55	515.112	32	7.6
cnegative	20.6	1321	51.65	30.48	0	5.4
cnegative	20.1	1032	63.91	67.056	0	6.4
cnegative	20.6	1316	51.5	18.288	0	6.2
cnegative	20	720	65.07	323.088	0	7.6
cnegative	20.4	1044	53.26	9.144	1	5.4
cnegative	20.8	1308	50.95	0	0	5.4
cnegative	20.3	784	53.85	6.096	0	5.4
cnegative	19.8	645	66.46	475.488	40	7.6
cnegative	20.7	1309	51.71	15.24	2	5.4
cnegative	20.1	641	65.89	381	0	7.6
cnegative	19.6	651	66.83	481.584	60	7.6
cnegative	19.7	643	67.25	435.864	25	7.6
cnegative	20.1	649	65.78	368.808	0	7.6
cnegative	20.3	874	53.61	6.096	0	5.4
cnegative	20.3	847	65.63	109.728	0	6.4
cnegative	20.2	870	66.74	91.44	0	7.9
cnegative	20.5	1349	52.67	21.336	0	6.2
cnegative	19.4	599	67.2	518.16	0	7.6
cnegative	20.4	1558	58.59	0	0	5
cnegative	19.9	688	65.45	353.568	0	7.6
cnegative	20.3	1184	61.25	21.336	0	6.8
cnegative	20.1	1013	64.39	85.344	0	6.4
cnegative	20	691	65.29	341.376	0	7.6
cnegative	20.7	1309	51.88	9.144	1	5.4
cnegative	20.9	1299	50.08	6.096	0	4.5
cnegative	18.8	666	66.94	475.488	65	7.6
cnegative	20.5	1352	52.7	24.384	2	5.4
cnegative	19.4	658	67.21	438.912	0	7.6
cnegative	19.8	650	66.27	405.384	8	7.6
cnegative	20	676	65.44	353.568	10	7.6
cnegative	20	925	65.63	137.16	0	7.9
cnegative	20.3	897	66.63	79.248	0	7.9
cnegative	20.3	1166	61.51	18.288	0	6.8
cnegative	20.4	1217	53.6	18.288	0	5.4
cnegative	20.1	1064	63.75	36.576	0	6.8
cnegative	20.3	1617	56.34	0	0	5
cnegative	20.3	968	53.47	12.192	0	5.4
cnegative	20.3	735	66.01	240.792	0	6.8
cnegative	20.2	996	64.55	76.2	0	6.4
cnegative	19.9	662	65.89	393.192	6	7.6
cnegative	20.5	1331	52.3	18.288	0	6.2
cnegative	20.2	1080	54.95	6.096	0	6.2
cnegative	19.3	670	66.22	518.16	25	7.6
cnegative	20.2	890	65.92	79.248	0	7.9
cnegative	19.2	663	67.87	445.008	55	7.6
cnegative	19.7	725	65.15	377.952	8	7.6
cnegative	20.3	1141	62.82	21.336	0	6.8
cnegative	19.6	646	67.4	417.576	5	7.6
cnegative	20.2	882	66.54	103.632	0	7.9
cnegative	20.1	1044	64.63	48.768	0	6.3
cnegative	20.1	785	54.66	6.096	0	6.2
cnegative	19.5	648	68.57	399.288	0	7.6
cnegative	19.6	767	64.91	365.76	9	7.6
cnegative	20	1028	64.33	88.392	0	6.4
cnegative	19.5	768	64.65	417.576	12	7.6
cnegative	20.2	1160	55.04	3.048	0	6.2
cnegative	20.1	1014	64.56	76.2	0	6.4
cnegative	20.9	1285	49.99	9.144	0	4.5
cnegative	20.6	1311	51.98	21.336	1	5.4
cnegative	20.2	653	54.46	6.096	0	5.4
cnegative	20.7	1307	51.75	6.096	0	4.5
cnegative	20.2	910	65.98	97.536	5	7.9
cnegative	18.9	681	66.93	585.216	13	7.6
cnegative	20.4	1316	53.09	18.288	8	5.4
cnegative	18.6	692	66.67	600.456	50	7.6
cnegative	20.2	1615	58.78	0	0	5
cnegative	19.6	700	65.28	429.768	20	7.6
cnegative	19.4	586	67.58	527.304	45	7.6
cnegative	20.1	966	65.25	109.728	5	7.9
cnegative	19.9	639	66.38	384.048	20	7.6
cnegative	20.1	1075	55.29	6.096	0	6.2
cnegative	20.8	1304	50.68	6.096	0	4.5
cnegative	20.7	1304	51.66	6.096	1	5.4
cnegative	20.2	1610	58.68	0	0	5
cnegative	18.5	706	65.87	603.504	0	7.6
cnegative	19.2	700	65.22	545.592	65	7.6
cnegative	18.8	686	67.14	600.456	38	7.6
cnegative	19.5	785	64.95	381	21	7.6
cnegative	20.2	1624	56.82	0	0	5
cnegative	19.7	739	65.55	356.616	17	7.6
cnegative	18.8	681	67.67	533.4	10	7.6
cnegative	20.2	765	66.12	246.888	0	7.6
cnegative	20.1	765	54.66	6.096	2	6.2
cnegative	19.7	558	67.76	472.44	10	7.6
cnegative	20.8	1309	51.17	0	0	4.5
cnegative	20.1	958	55	9.144	0	6.2
cnegative	19.4	781	65.15	365.76	14	7.6
cnegative	20.9	1287	50.63	9.144	0	4.5
cnegative	20.1	1143	55.36	6.096	2	6.2
cnegative	20.4	1248	53.59	21.336	0	5.4
cnegative	20.6	1220	61.81	3.048	0	6.8
cnegative	20.5	1189	61.07	6.096	0	6.8
cnegative	20.1	1594	58.46	0	0	5
cnegative	20.1	530	68.37	432.816	30	7.6
cnegative	19.3	608	67.34	530.352	30	7.6
cnegative	20.6	1308	51.86	18.288	0	5.4
cnegative	19.7	712	65.45	390.144	0	7.6
cnegative	20.1	969	65.02	100.584	17	7.9
cnegative	20.2	1628	57.84	0	0	5
cnegative	20.9	1272	50.16	0	0	4.5
cnegative	18.7	673	67.16	545.592	11	7.6
cnegative	20.7	1307	52.12	6.096	0	4.5
cnegative	20.1	617	54.76	12.192	1	5.4
cnegative	20.5	1313	52.25	30.48	7	5.4
cnegative	20.5	1201	61.19	12.192	0	6.8
cnegative	20.3	800	66.64	173.736	0	6.8
cnegative	20.4	1314	52.54	24.384	0	6.2
cnegative	20.5	1314	52.28	33.528	8	6.2
cnegative	19.1	605	66.46	557.784	0	7.6
cnegative	19.6	748	65.45	350.52	0	7.6
cnegative	20.2	870	66.66	103.632	0	7.9
cnegative	20.1	878	66.88	121.92	0	7.9
cnegative	18.6	689	67.3	527.304	25	7.6
cnegative	20.1	910	66.36	103.632	0	7.9
cnegative	19.7	783	65.73	399.288	40	7.6
cnegative	19.2	673	66.69	536.448	0	7.6
cnegative	20	785	66.17	274.32	7	7.6
cnegative	20.2	1634	58.01	0	0	5
cnegative	20.1	899	66.56	97.536	0	7.9
cnegative	18.9	714	65.5	600.456	35	7.6
cnegative	20.8	1305	51.1	9.144	0	4.5
cnegative	20.1	1595	58.66	0	0	5
cnegative	19.6	728	65.3	411.48	7	7.6
cnegative	20.5	1311	52.27	24.384	0	5.4
cnegative	20.2	1635	56.99	3.048	0	5.8
cnegative	20.2	1631	58.18	0	0	5
cnegative	18.5	692	67.5	563.88	20	7.6
cnegative	19.4	794	65.39	381	37	7.6
cnegative	18.5	705	66.35	539.496	28	7.6
cnegative	19.9	795	66.08	313.944	0	7.6
cnegative	19.2	668	68.8	438.912	0	7.6
cnegative	20.1	1611	58.94	0	0	6.2
cnegative	20.4	1334	53.31	30.48	5	5.4
cnegative	19.4	732	65.3	432.816	10	7.6
cnegative	20	878	55.13	9.144	0	6.2
cnegative	18.8	687	66.94	551.688	50	7.6
cnegative	19.9	1020	64.58	103.632	0	6.4
cnegative	19.8	798	65.78	320.04	20	7.6
cnegative	19.3	690	65.68	472.44	15	7.6
cnegative	20.2	830	66.91	167.64	0	6.8
cnegative	19.3	607	67.33	518.16	8	7.6
cnegative	20.8	1301	51.21	6.096	0	4.5
cnegative	20.4	1307	53.14	21.336	1	6.2
cnegative	20.2	856	67.13	124.968	0	6.4
cnegative	20.1	887	66.91	121.92	0	7.9
cnegative	20	893	66.86	121.92	6	7.9
cnegative	20	1031	64.93	88.392	0	6.4
cnegative	18.8	703	65.92	524.256	30	7.6
cnegative	20.8	1298	50.93	6.096	1	4.5
cnegative	19	670	67.56	478.536	0	7.6
cnegative	20.3	1155	54.23	18.288	0	5.4
cnegative	19	668	68.54	463.296	6	7.6
cnegative	20	1187	55.76	9.144	0	6.2
cnegative	20.5	1312	52.06	27.432	0	4.5
cnegative	20.2	1636	57.29	0	0	5.8
cnegative	18.9	793	64.91	463.296	0	7.6
cnegative	20.2	764	54.82	6.096	0	5.4
cnegative	18.3	676	66.32	579.12	6	7.6
cnegative	20	1043	65.34	67.056	7	6.4
cnegative	20	1138	55.33	12.192	0	6.2
cnegative	19.9	1534	61.43	0	0	6.3
cnegative	20.5	1313	52.02	27.432	0	5.4
cnegative	20.8	1303	51.3	6.096	0	4.5
cnegative	19.2	665	67.43	472.44	15	7.6
cnegative	19.9	728	65.92	362.712	17	7.6
cnegative	19.8	807	66.35	307.848	5	7.6
cnegative	20.1	955	65.36	109.728	0	7.9
cnegative	18.2	703	67.23	630.936	15	7.6
cnegative	20	1588	58.94	0	0	5
cnegative	20.2	983	65.18	94.488	5	7.9
cnegative	20.4	1317	52.54	48.768	0	5.4
cnegative	20.8	1293	51.08	9.144	0	4.5
cnegative	20	878	67.18	115.824	0	7.9
cnegative	20	1047	64.5	33.528	7	6.3
cnegative	20.2	1633	58.2	0	0	5.8
cnegative	20.1	1635	57.92	0	0	5.8
cnegative	19	818	64.82	472.44	11	7.6
cnegative	20.3	1315	52.73	45.72	3	6.2
cnegative	20.4	1238	62.1	6.096	0	6.8
cnegative	20.2	796	67.01	198.12	0	6.8
cnegative	20.4	1603	57.26	0	0	5
cnegative	20.3	1618	57.05	0	0	5
cnegative	20.2	1643	57.63	0	0	5.8
cnegative	20.4	1325	53.62	54.864	1	5.4
cnegative	19.4	691	65.87	441.96	25	7.6
cnegative	18.3	708	66.53	633.984	65	7.6
cnegative	20.1	939	65.8	121.92	0	7.9
cnegative	19.1	673	69.02	451.104	0	7.6
cnegative	20.1	1609	58.99	0	0	6.2
cnegative	20	1268	55.84	9.144	0	6.2
cnegative	20.9	1276	50.42	6.096	0	4.5
cnegative	19.3	744	65.73	435.864	12	7.6
cnegative	19.9	806	66.6	256.032	0	6.8
cnegative	20.1	1336	55.58	6.096	0	6.2
cnegative	20.4	1330	53.36	42.672	0	5.4
cnegative	19.3	691	66.26	454.152	0	7.6
cnegative	20	955	55.75	15.24	3	5.4
cnegative	20	894	66.9	131.064	0	7.9
cnegative	19.3	731	65.6	435.864	10	7.6
cnegative	18.6	814	64.08	566.928	25	7.6
cnegative	18.8	632	66.54	597.408	5	7.6
cnegative	20.8	1287	50.47	9.144	0	4.5
cnegative	20.7	1302	51.76	3.048	0	4.5
cnegative	20.1	1629	58.16	0	0	5.8
cnegative	18.9	706	66.13	554.736	14	7.6
cnegative	18.9	663	67.95	585.216	8	7.6
cnegative	20.3	1307	53.11	33.528	0	6.2
cnegative	18.8	682	67.73	505.968	55	7.6
cnegative	18.8	739	65.35	579.12	15	7.6
cnegative	20.3	1320	52.77	42.672	11	5.4
cnegative	19.4	833	65.94	384.048	0	7.6
cnegative	18.2	697	67.57	606.552	15	7.6
cnegative	19.2	709	66.07	448.056	12	7.6
cnegative	20.2	1464	57.2	3.048	0	4.5
cnegative	20.1	855	67.24	149.352	0	6.8
cnegative	18.5	715	66.31	527.304	60	7.6
cnegative	20.3	1320	52.29	48.768	0	5.4
cnegative	18.6	709	66.25	524.256	42	7.6
cnegative	19.6	832	66.02	341.376	3	7.6
cnegative	19.5	758	65.83	387.096	25	7.6
cnegative	20.2	1464	57.49	3.048	0	4.5
cnegative	20.8	1286	51	9.144	0	4.5
cnegative	20.3	1307	53.08	24.384	0	6.2
cnegative	20	1175	55.68	12.192	0	6.2
cnegative	19.6	836	65.84	335.28	14	7.6
cnegative	20	1047	64.85	30.48	0	6.3
cnegative	20.2	935	54.59	3.048	0	5.4
cnegative	20.6	1305	52.07	6.096	1	4.5
cnegative	20.4	1278	62.62	3.048	0	6.8
cnegative	20.3	1303	53.23	39.624	0	6.2
cnegative	20.2	894	55.09	9.144	0	5.4
cnegative	20.6	1305	52.63	9.144	0	4.5
cnegative	20.2	1623	56.94	0	0	5
cnegative	20.1	1639	57.74	0	0	5.8
cnegative	19.1	706	65.84	585.216	15	7.6
cnegative	20	1609	59.12	0	0	6.2
cnegative	18.8	677	68.66	490.728	0	7.6
cnegative	18.9	704	66.25	542.544	8	7.6
cnegative	20.1	1633	57.95	0	0	5.8
cnegative	20.4	1304	53.72	27.432	3	5.4
cnegative	20.7	1299	52.31	0	1	4.5
cnegative	18.8	815	64.89	499.872	0	7.6
cnegative	20.8	1290	51.13	9.144	1	4.5
cnegative	20.3	1108	54.5	27.432	0	5.4
cnegative	20.4	1263	62.33	6.096	0	6.8
cnegative	20	873	67.19	140.208	0	6.4
cnegative	20.1	865	67.16	140.208	0	6.8
cnegative	18	717	66.96	670.56	65	7.6
cnegative	20.8	1274	50.86	9.144	1	4.5
cnegative	20	1099	55.42	15.24	0	5.4
cnegative	18.8	627	66.14	630.936	5	7.6
cnegative	20	1019	65.5	85.344	8	6.4
cnegative	19.4	545	67	600.456	0	7.6
cnegative	19.5	718	65.91	411.48	0	7.6
cnegative	20.2	1107	63.63	30.48	0	6.8
cnegative	20	841	66.9	216.408	0	6.8
cnegative	20	1593	59.45	0	0	6.2
cnegative	18.4	721	66.39	594.36	7	7.6
cnegative	19.2	843	65.41	402.336	0	7.6
cnegative	17.8	717	66.46	691.896	33	7.6
cnegative	20	898	67.22	131.064	0	7.9
cnegative	20.3	1318	53.62	48.768	0	6.2
cnegative	18.5	664	67.67	539.496	45	7.6
cnegative	19.2	713	65.98	457.2	7	7.6
cnegative	20.3	1310	53.25	42.672	0	5.4
cnegative	20.1	1642	57.79	3.048	0	5.8
cnegative	19.4	766	65.41	411.48	0	7.6
cnegative	20.4	1325	54.14	30.48	0	5.4
cnegative	17.9	704	67.21	694.944	27	7.6
cnegative	20.3	1331	54.19	51.816	0	5.4
cnegative	20.1	1045	64.53	33.528	0	6.3
cnegative	20.3	1126	54.71	27.432	0	5.4
cnegative	18.8	724	65.7	563.88	33	7.6
cnegative	19.4	746	66.13	390.144	0	7.6
cnegative	20.4	1278	63.11	9.144	0	6.8
cnegative	20.2	1476	57.88	3.048	1	4.5
cnegative	20	954	65.72	121.92	0	7.9
cnegative	18.4	740	65.46	585.216	19	7.6
cnegative	18.4	650	66.08	646.176	0	7.6
cnegative	19.8	1565	59.72	0	8	5
cnegative	20.1	1631	58.17	0	0	5.8
cnegative	18.5	697	67.14	569.976	60	7.6
cnegative	20.4	1274	62.62	6.096	0	6.8
cnegative	20.6	1303	52.46	6.096	0	4.5
cnegative	18.8	835	65.06	481.584	21	7.6
cnegative	20.1	1388	56.39	6.096	0	6.2
cnegative	20.1	1635	57.89	0	0	5.8
cnegative	20	1236	56.27	21.336	1	6.2
cnegative	19.9	925	66.79	134.112	0	7.9
cnegative	19.9	1584	58.95	0	0	6.2
cnegative	18.4	683	68.13	609.6	35	7.6
cnegative	19.4	847	66.26	365.76	9	7.6
cnegative	20.2	1316	53.45	42.672	1	6.2
cnegative	18.6	829	64.57	545.592	39	7.6
cnegative	20.1	1622	58.77	0	0	5.8
cnegative	18.5	638	65.81	670.56	10	7.6
cnegative	20.3	1353	62.06	9.144	0	6.3
cnegative	20.1	1617	59.15	0	0	5.8
cnegative	19.4	554	67.25	585.216	0	7.6
cnegative	19.4	720	65.89	414.528	0	7.6
cnegative	20	869	67.59	134.112	0	6.4
cnegative	19.9	905	67.28	131.064	0	7.9
cnegative	20.1	1620	58.96	0	0	5.8
cnegative	20	941	66.13	121.92	0	7.9
cnegative	20.2	1319	53.33	48.768	0	6.2
cnegative	18.8	669	68.65	524.256	61	7.6
cnegative	18.3	733	66.1	637.032	17	7.6
cnegative	19.5	538	67.64	585.216	0	7.6
cnegative	20.1	1004	55.33	21.336	1	5.4
cnegative	19.2	845	66.04	381	0	7.6
cnegative	20.1	1474	57.37	0	0	4.5
cnegative	18.6	703	67.26	600.456	35	7.6
cnegative	20	932	66.86	106.68	0	6.4
cnegative	20.1	1402	56.44	9.144	0	6.2
cnegative	20.8	1269	50.73	6.096	2	4.5
cnegative	18.2	728	66.18	600.456	50	7.6
cnegative	20.2	1053	55.07	21.336	0	5.4
cnegative	20	1137	55.81	15.24	0	5.4
cnegative	20	1015	55.75	24.384	0	5.4
cnegative	17.6	707	67.11	701.04	55	7.6
cnegative	19.3	711	66.31	420.624	20	7.6
cnegative	20.1	1640	57.67	0	0	5.8
cnegative	19	834	65.68	414.528	0	7.6
cnegative	18.4	666	67.14	576.072	40	7.6
cnegative	18.9	780	65.32	463.296	0	7.6
cnegative	20.3	1327	54.12	42.672	4	6.2
cnegative	20.1	1479	57.38	0	0	4.5
cnegative	20	848	67.53	201.168	0	6.8
cnegative	20.2	1317	53.73	42.672	0	6.2
cnegative	19.9	931	67.07	134.112	0	7.9
cnegative	18.9	713	66.14	509.016	30	7.6
cnegative	20	1300	56.15	21.336	2	6.2
cnegative	20	1035	66.15	67.056	0	6.4
cnegative	20.3	1290	62.61	6.096	0	6.8
cnegative	20	1626	58.23	0	3	5.8
cnegative	20.1	1493	57.6	3.048	0	4.5
cnegative	20.1	1627	57.79	0	0	5
cnegative	20.2	1124	64.06	30.48	0	6.3
cnegative	20	1079	56.03	27.432	0	5.4
cnegative	19.7	855	67.54	271.272	20	6.8
cnegative	20.1	1044	55.56	27.432	0	5.4
cnegative	20.3	1311	53.42	30.48	0	5.4
cnegative	19.9	1585	59.05	0	0	6.2
cnegative	18	685	67.91	670.56	50	7.6
cnegative	19.4	865	66.87	271.272	27	7.6
cnegative	20.7	1290	52.01	6.096	1	4.5
cnegative	18.7	628	66.94	600.456	11	7.6
cnegative	18	703	67.99	655.32	10	7.6
cnegative	20.3	1326	54.4	33.528	0	5.4
cnegative	20.4	1310	53.3	30.48	1	4.5
cnegative	18.2	731	66.51	566.928	44	7.6
cnegative	20.2	1318	53.7	42.672	1	5.4
cnegative	20.2	1333	53.98	39.624	3	5.4
cnegative	19	846	65.55	426.72	0	7.6
cnegative	20	1160	56.23	12.192	0	5.4
cnegative	20.1	1485	57.18	3.048	0	4.5
cnegative	19.5	534	67.95	585.216	25	7.6
cnegative	20.1	1404	56.58	9.144	0	6.2
cnegative	20	1347	56.54	9.144	0	4.5
cnegative	20.2	1327	62.73	9.144	0	6.8
cnegative	19	879	66.44	414.528	6	7.6
cnegative	19.2	867	66.32	387.096	5	7.6
cnegative	19.9	866	67.84	170.688	0	6.8
cnegative	20.2	1316	63.14	3.048	0	6.8
cnegative	20.1	1488	57.47	0	0	4.5
cnegative	18.5	649	67.41	615.696	38	7.6
cnegative	20	1611	59.06	0	0	5.8
cnegative	20.3	1578	58.86	0	0	5
cnegative	19	721	66.19	472.44	0	7.6
cnegative	19.9	1578	59.04	3.048	0	6.2
cnegative	20.3	1202	54.63	15.24	0	5.4
cnegative	20.2	1316	53.82	45.72	3	6.2
cnegative	19.2	704	66.64	463.296	0	7.6
cnegative	20.2	1329	54.26	39.624	0	6.2
cnegative	19.9	892	67.6	146.304	5	6.4
cnegative	20	1381	56.62	9.144	0	4.5
cnegative	18.6	653	68.22	551.688	0	7.6
cnegative	17.8	696	67.86	652.272	27	7.6
cnegative	20.2	1143	63.13	30.48	0	6.3
cnegative	20.1	1416	56.53	9.144	0	6.2
cnegative	18.7	588	65.96	670.56	0	7.6
cnegative	20.3	1291	54.41	15.24	2	5.4
cnegative	20.2	1169	55.25	24.384	0	5.4
cnegative	20.5	1304	53.05	33.528	0	4.5
[truncated: 72,532 more rows]

## Sheet: source data for FigS12
CFI dataset for the relationship between ECM tree dominance and basal area increment (Fig. S12)
PlotID: plot ID
BAI: basal area increment (m2 ha-1 yr-1)
ECM: ECM tree dominance (quantified as ECM prportion based on tree basal area)
PlotID	BAI	ECM
4dMaH	0.237397	0.930889
8wQnr	0.465306	0.921869
6YGuu	0.483204	1
P1Tjg	0.151845	0.226226
iouKO	0.515875	0.922446
yTKKH	0.568344	0
P9yRo	0.105842	0.255603
GtIfj	0.39851	0.188614
PLUtB	0.324005	0.199327
t5R4w	0.500504	0.460246
f4NRy	0.287354	0.583865
23f5M	0.283595	0.809657
YPfxF	0.0981357	0.0518249
nbSrv	0.212607	0.669263
nLaYY	0.384947	0.738577
NfwRf	0.665937	0.656039
NMkqJ	0.442274	0.876378
mNyVy	0.162756	0.706901
wTtMC	0.0452244	0.912478
m7vCB	0.742829	0
RVGSu	0.426601	0.76584
ELqiM	0.642946	0.851243
ws1Xz	0.526424	0.0996198
VQDPF	0.498403	0.890986
M7YCH	0.616181	0.60438
jaQ6z	0.343213	0.335351
o5CxP	0.631131	0.561739
V0lMx	0.615096	0.35129
0BvNG	0.473195	0.182373
szIQa	0.195006	1
CnvfB	0.55777	1
ZOK8T	0.53842	0.82857
WcvIg	0.81197	0.74267
TIYRW	0.298928	0.898509
O7X31	0.45326	0.0209481
WX2UA	0.266678	0.937233
gUt4x	0.328345	0.87825
Y0psJ	0.20236	0.147779
bVaRM	0.920474	0.780757
O75mz	0.1249	0.515825
HbsqH	0.188495	0
kEIIT	0.293985	0.71999
sSkpN	0.394532	0.75344
iXB5x	0.1982	0.904832
joZK4	0.26927	0.460573
FKMEK	0.505146	0
Cl9n7	0.524013	0.559937
LZpob	0.65253	0
ac3iL	0.802845	0.0451524
qteOA	0.114611	0.744585
RE0hJ	0.850128	0.277605
WOCua	0.0385243	0.949521
0tPTP	0.276625	0.991727
4x00v	0.12924	0
LXpD9	0.00849947	0.25935
Cbh9n	0.31805	0
JzN0K	0.0810765	0.105987
h3gZJ	0.0754704	0.00532124
WPJ4i	0.539575	0.879305
AOo4L	0.161912	0.238011
9fdI8	0.266497	0.180897
ImO4g	0.636737	0.872051
yETKB	0.316781	0
MBZ9t	0.29671	0.330001
CP7Na	0.162937	0.741516
BnElC	0.262218	0
pRjHz	0.156909	0.711837
WG7d0	0.575492	0.564593
0vyxK	0.795092	0
RonUq	1.07829	0.615815
UrGFh	0.57507	1
03PMg	0.402567	0.782161
AQXit	0.976892	0.409957
HKCkb	0.421598	0.847093
Z6cUL	0.431423	0.0613428
9OoB2	0.409662	0.808948
eBnKQ	0.0177223	0.929677
QqazS	0.158657	0.719102
Gszwd	0.513886	0.515387
pWA4M	0.543397	0.98992
L8ZpH	0.542293	0.578113
CSIjf	0.158657	0
7MWGw	0.0865017	0
9GIkm	0.429555	0.821598
2XK7z	0.167627	0.835963
zVNHd	0.400379	0.963687
3yLqx	0.249257	0.96435
iSTDi	0.0644639	0.951006
kvFNc	0.554711	0.258455
YsGZd	0.0948354	0.184335
m7aN0	0.298144	0.822034
9ePRI	0.332504	0.243852
4wC0I	0.389288	0.247369
Ji2II	0.157331	0.30218
tv4Ov	0.363095	0.168887
sRrRM	0.822951	0.152605
CAJFE	0.268728	0.883
Y2qKY	0.189339	0
28Zyi	0.299462	0
uuoY7	0.197434	0.942971
Kxng6	0.627514	0.279616
AzDS5	0.51678	0.914955
oXfHu	0.167038	0.957377
aqm90	0.427324	0
SzNbO	0.64391	0.567678
4h3yE	0.208508	0.782975
tT5te	0.22617	0
jRt23	1.19849	0.913865
oCba7	0.262338	0.869374
e5yKF	0.355771	0.527681
NmydP	0.24118	0.542825
L6XeZ	0.384405	0
aLTmh	0.134424	0.593502
WsVUB	0.547342	0.987041
VWYTL	0.335639	0.511006
khw8t	0.246485	0.953138
Yeb0e	0.387573	0.466069
lczXn	0.529629	0.839808
mE2U3	0.341847	0.752201
HDzSV	0.388625	0.685809
gVAWQ	0.239815	0
ihvSf	0.368672	0.937429
YVARD	0.275733	0.99013
jDafq	0.167518	0.310194
7m1zb	0.654158	0.392952
FUJRe	0.354446	0.978604
wLYtB	0.955124	0
BlIdU	0.136594	0.636014
TzmcT	0.531925	0.314492
o8HLY	0.285079	0.924469
8VZdz	0.578265	0.538978
uuT2p	0.358716	0.0979867
5Kxuc	0.512861	0
zwJ2W	0.165348	0.494869
vUcVV	0.411109	0.64983
3dJ5Z	0.384887	0
KaUKv	0.62239	0
u4Ak5	0.637098	0.00337507
RZkfV	0.128215	0.917458
J4ftN	0.226472	0.371099
1GNkk	0.18518	0.877938
1uuqi	0.499238	0.940127
1rYER	0.318579	1
hwf4k	0.495621	0.00937817
Y5Kyb	0.114532	0
M5FPN	1.22846	0.0119081
6vIkm	0.479828	0.967604
YbNfo	0.542956	0
21O8B	0.916383	0.312476
79abi	0.535589	0.914249
WeAPC	0.24546	0.692803
bKE0n	0.66121	0.991157
yuwfV	0.839759	0
7ueyq	0.186747	0.115386
9G5Ns	0.285622	0
qt0wt	0.282031	0.362967
VWEeA	0.627333	0
Ga8CH	0.430157	1
3JtuL	0.161519	0.0945834
ZxHUt	0.338574	0.586678
XctH5	0.472956	0.998305
5oDPm	1.0558	0.679342
7pQJV	0.504844	0.504612
DUCBm	0.734441	0.825445
YVgr8	0.280784	0.331074
a5de9	0.0551561	0.651137
T1JHz	0.0460539	0
GsqYm	0.493632	1
XMJgv	0.519733	0.841088
iFNZG	0.498877	0.979231
WBlD8	0.208508	0
3IXzc	0.541856	0
oMwya	0.18741	0.806947
BZi1n	0.329369	0.0675879
ZE3pu	0.31164	0.67118
RlDvT	0.322498	0.67721
V6alB	0.560241	0
lyXyh	0.502614	0.717666
1EelD	0.192775	0.582372
ibiO2	0.0119957	1
OQv4A	0.477659	0.67903
PL71w	0.422864	0.841634
Hc7ab	0.0586524	0
s1CeH	0.336965	0.217552
O5lOr	0.443901	0.835165
HU9mM	0.39194	0.934641
dfXVw	0.603769	0.325666
Sypvz	0.351914	0.978034
NVn04	0.368551	0.557282
f1hux	0.131365	0.00216961
cNKnA	0.105008	0.293591
msc7C	0.418704	0.847924
8eSYy	0.701598	0.975116
En626	0.119957	0.0825544
JtE6m	0.495682	0.987014
cNxCj	0.804496	0
m79Pf	0.684158	0
j5MXs	0.297598	0.840289
3r2uT	0.331374	0.785811
wzoCU	0.246726	0.437299
PCeva	0.28	0.977201
Wvmv5	0.0901787	1
fROGx	0.526304	0.691968
vG8jS	0.388685	0.783587
shlkp	0.35758	0
Qufxz	0.266558	0.549128
7hugI	0.111057	0
PGDee	0.104345	0
dkOb7	0.132495	1
jHb7l	0.498373	0.968015
fT5iM	0.611494	0.851146
seqi1	0.561568	0.97587
R1yml	0.601413	0.0697036
Ihb92	0.28211	0
51iEV	1.07039	0.472185
59ge2	0.43064	0.136854
gMRRE	0.696549	0.765892
5btZ4	1.20837	0.0135467
Y6OZh	1.12597	0.14782
yI1uF	0.844623	0.0485879
609pg	0.120017	0.476556
yPs5I	0.785266	0.147375
ymVYT	0.76122	0
YjHpk	0.29501	0
YxcgD	0.5685	0.961166
v9Fwx	0.414183	0.998082
lBhwm	0.379703	0.738534
Z0rP6	0.259626	0.209452
bOYlj	0.378859	0.952223
3R74w	0.686166	0
fhwmD	1.49271	0.730683
6QSHh	0.0802326	0.147234
lYvwZ	1.67867	0.787305
cd0ul	0.923006	0.940289
6xm9g	0.425817	0.976723
Av351	0.261615	0.772599
2IFeZ	0.130861	0
Z1U2L	0.756465	0
AjCm4	0.0983768	0
2lW9X	0.181382	0
ZAMTP	0.839485	0
8Va3i	1.23754	0.0894988
8IkN5	0.827583	0.64427
JWK2j	0.315639	0.746313
u8JwB	0.241783	0.560801
Fyx6l	0.256792	0.69826
55eEq	0.435703	0.872553
fTCsz	0.241421	0.376975
Aaaif	0.125314	0.721063
RPJXy	0.650795	0.71981
diiQ4	0.47864	0.916825
M9J5s	0.257154	1
dI2C3	0.67833	0.878212
pcOJt	0.207604	0
nnTGR	0.389468	0.37577
aRIsx	0.23473	0.276039
kXwXb	0.552764	0
M9tn3	0.569886	0
VjuG2	0.351794	0
FZBBg	0.74934	0.833117
dyDDK	0.826438	0.890902
FNjSw	0.182769	0.1987
i3GS2	0.593456	0
ktt2H	0.00636134	0.951458
iUmec	0.246967	1
zZTqa	0.273073	0.785108
TVhs3	0.261389	0
rbTvJ	0.204592	0
2Vdn8	0.735777	0.995778
kSpy6	0.443716	0.829965
JeAER	0.86357	0.890406
AbOPF	0.24546	0
Twtfe	0.24118	0
sYrHW	0.203837	1
uMtzF	0.1938	0.345129
MNjku	0.168904	0.323921
6mt41	0.642867	0.426566
LgKCq	0.136896	0.399993
hL4Fx	0.126528	0.908587
fwjkj	0.335841	0.0949675
nQpTA	0.166373	0.906523
OadM4	0.34679	0.0209985
1wFpN	0.113748	0
td2i4	0.417777	0.520369
pWEjG	0.609912	0
NqmSy	0.998913	0.462342
ry3j9	0.221529	0
CiRVd	0.302907	0.997548
z0LrI	0.289524	1
Wau7V	0.29718	0.975876
nDaw5	0.242506	0
22OsP	0.449995	1
AgnPF	0.848365	0.0760002
WnBt2	0.0704672	0.868133
UaWg8	0.21817	0.594811
Bxz21	0.117787	1
0DKx3	0.549271	0.324006
BNQLw	0.546298	0.832541
CUNo0	0.269813	0.34001
jI2yi	0.216767	0.236451
ns823	0.402986	0.944459
zNpEm	0.566706	0.789485
OUYck	0.377232	0.57125
rocsT	0.636616	0.626689
2Jo6m	0.229847	0.206772
kheCC	0.311285	0.825477
8G8AW	0.410582	0
vVGVJ	0.0714317	0.57915
HGp4p	0.267583	0.934795
Fds1I	0.218756	0.856028
47C0i	0.766881	0.931006
6e3QU	0.0476627	0.359956
exkju	0.628002	0.225193
9uRPg	0.477236	0.928349
eT0Wi	0.929627	0
iAZUl	0.492366	0.903868
o2wUS	0.0719742	1
JzgGV	0.415765	0
spv2R	0.507659	0.90547
qHWPv	0.414485	0.868345
rdpML	0.190786	0.888409
M1Kox	0.62661	0.760562
G39eJ	0.692375	0.856574
jRnZw	0.401524	0.926065
Uw1vC	0.0783639	0
kEbdO	0.436065	0.779559
PjmKY	0.117018	0.0398291
bkQe2	0.245158	0.190336
7BTKY	0.265834	1
goEn2	0.31002	0.986518
91QEq	0.508401	0
jhcZS	0.735113	0.0516721
fSyPM	0.606838	0.0568139
mGlZM	0.0973316	0.23814
j4y5a	0.199167	0.179822
jBKY0	0.0213391	0.873076
WGEhb	0.711845	0.885971
gMVb3	0.40707	0.936729
yDf7v	0.63101	0
LWbGe	0.316183	0.75652
GcfJu	0.344809	0.847559
StZIM	0.150639	1
4FpNc	0.374037	1
4qFar	0.172822	1
O4xkb	0.321714	0
kkTGR	0.697017	0.826251
FIbgz	0.156026	0.185803
tqAUg	0.260409	0.990085
gBxLE	0.554033	0.870916
bDe0S	0.754815	0.926188
KNf24	0.420546	1
3X0YU	0.700185	0
rPCyZ	0.191871	1
p7fkl	0.357321	0.167317
55EtO	0.0972315	0.8448
viLcv	0.195488	0.781172
R565X	0.0423165	1
cWtzz	0.362101	0.926864
FNtS9	0.276068	0.999493
FNk73	0.484229	0
vUdAN	0.619873	0
tXhmR	0.360364	0.0620569
iiUvn	0.306764	1
24MT1	0.376569	0.339925
u0qkc	0.692616	0.840455
oRyHY	0.316228	0.767868
pZm9x	0.20019	0.967809
ZSfXI	0.820605	0.449255
ApvQr	0.787642	0.315754
6bJw9	0.265714	0.856354
77wpE	0.13346	0.624575
GVPzD	0.652349	0.0893238
dj72A	0.131591	1
U2SgT	0.440526	0.903221
j46o0	0.812312	0.965821
WZGML	0.541844	0.873086
J3m9u	0.778636	0
FK9N5	0.659884	0.444834
fzWtw	0.176319	0
Po4Nk	0.40389	0.967629
cyS1u	0.274937	0.744391
H6T3M	0.179031	0.346934
ed9Ub	0.584383	0.194519
yEMhG	0.125684	0.93602
NOQoh	0.719863	0.83393
WXQpx	0.300616	0
ov1eb	0.272284	1
YBMOU	0.0371927	0.563329
UOzUA	0.577602	0.148926
UoIrD	0.400078	0
duNwZ	0.10561	0.815388
qpLoY	0.197176	0.804451
SfoxP	0.190254	0
sAQ5k	0.0824026	0.725421
cDodl	0.0604005	0.901844
XisuH	0.164624	0.953113
zO59n	0.580254	0.157826
rjL0b	0.333016	0.864358
TdVUh	0.931566	0.865712
2xcQr	0.481456	0.46955
6P9kD	0.253839	0.268142
rd7Z4	0.419064	0.879778
p6mt4	0.370703	0.908554
GpH96	0.126407	1
zdvCn	0.655122	0.776843
LVur5	0.27158	0.0816731
6yHFy	0.338532	0.527288
eXeZy	0.332926	1
j1H14	0.545473	0.777438
UO1Pu	0.293243	0.995574
CxTZN	0.599484	0.561524
HBFsx	0.619738	0.914361
SQ0iH	0.234634	0.987935
OQh3f	0.257582	0.839991
JAPi8	0.360052	0.777272
RgHSk	0.343113	1
Me8OP	0.7969	0.986763
ck68b	0.20887	0
Opqx3	0.0722153	0.00167431
0D0SP	0.278795	0
PnI11	0.264147	0.967713
TNSdc	0.262157	0.92468
1RIEw	0.480129	1
9ISzZ	0.0782982	0.354592
yOIqz	0.29712	0.601723
81T4h	0.543423	0.915703
k3F1v	0.387057	0.292509
O3cVs	0.229305	0.841597
pLNsK	0.285305	0.52796
TS7im	0.153593	1
hlZ8B	0.533718	1
iViPv	0.401524	1
Coequ	0.109589	0
1tizF	0.258058	0
pg4mz	0.392724	1
V854w	0.623854	1
Ib99H	0.377606	0
4Rv4g	0.139669	0.907022
YETbT	0.282773	0.595871
dBjKd	0.117253	0
XdlYY	0.360655	0.445157
h2mvb	0.214054	0.875357
80EKm	0.106185	0.886268
lrlyF	0.389649	1
lO2nE	0.300134	0.738757
zlDFn	0.340943	0.15386
Zk9lx	0.231851	0.478687
0pOnk	0.588935	0.973149
4ToEB	0.264629	0.396213
MNbpT	0.319182	0.885062
rHY1P	0.189882	1
l3Qea	0.933133	0.927445
RlEc5	0.218454	1
osllQ	0.106313	1
izg7B	0.644814	0.905188
o1u8K	0.91529	0.45737
IffP6	0.23039	0.909449
Imktr	0.413942	0.95997
onW3l	0.287837	0.986828
OpcCy	0.60298	0.782869
xUOEM	0.0484048	0.512073
FirMl	0.263122	0.852273
1diXX	0.407914	1
uZIcI	0.219539	0.998371
vebd7	0.104043	0.257268
L4Vk2	0.255888	0.961963
hRBub	0.733245	0.991215
tEZI5	0.197128	0.0331014
CHgDk	0.437873	0.972204
KgXm0	0.368913	0.264823
QQKAs	0.541615	0.961594
NWko8	0.167819	0.0140045
XTe7K	0.500745	0.521788
e9X8N	0.507051	0.89323
PYSQL	0.807467	0.97133
BCrS7	0.389167	1
UsPuX	0.379452	0.809557
xXTge	0.802567	0.423785
dTErp	0.20664	0.29975
089wB	0.595137	0.833177
1OPPt	0.0918666	0.401424
CUnVy	0.196995	0.511039
EOMqt	0.34762	0.0132671
82fPB	0.319725	1
sNdU2	0.237382	0.964155
ixPgi	0.117908	0.502348
nZxB8	0.226773	1
WH0SC	0.385818	0.385656
5leRX	0.309477	0.998122
5GxgY	0.0886169	1
UXSs9	0.263966	0
RHDOo	0.501529	0.791184
AxSja	0.464517	0.805769
to1xK	0.460568	0.863341
cVrDw	0.4417	0.318886
BEJAW	1.17106	0.849563
ce0g3	0.0464758	0.956405
WPqHT	0.852849	0.933672
pncxa	0.234549	1
a8Fe6	0.181686	0.983882
HnjPp	0.157505	0.864836
x8QpB	0.191328	0.74529
sp3J8	0.2627	0.957651
DeFqz	0.638485	0.825669
PebVk	0.569766	0.972883
RuOMU	0.367324	0.0621797
JgHqw	0.127974	0.950488
Bi2Xu	1.28794	0
x5jlF	0.407492	0.993734
bWOHG	0.269895	0.911038
yQ1nm	0.329672	0.870715
0OscF	0.716453	0.750088
5gINA	0.519492	0.994524
mxjmu	0.093253	0.915386
U7t4A	0.355651	0.816221
CvZYH	0.38766	0.526728
rkDZu	0.317012	0.968267
A2BNZ	0.324487	0.47319
jOMnc	0.0679957	0
dM9Cy	0.341184	0.580881
jxXbk	0.0858989	0.997864
g074N	0.10983	0.869285
rW9gh	0.413195	0.955143
LEuh5	0.289946	0.848311
ONFw0	0.181804	0.522454
xdZo7	0.157511	0.577632
JcP9u	0.162643	0.404318
Q0OHK	0.00402007	0.841387
fgcpK	0.390626	0.943712
dXUUQ	0.0571454	0.641829
loaH2	1.02847	0
SSIhf	0.633843	0.667037
5bFL6	0.586885	1
MscPG	0.471643	0.136311
XqGWS	0.701417	0.336575
xUXUO	0.526545	0.769184
4V78E	0.585921	0.852718
Q8CUm	0.54921	0.671933
LF7Qq	0.276579	0.718046
8lgAY	0.396702	0.741
MdeUr	0.668143	0.980437
wfM44	0.196392	0.394656
ASV25	0.247148	0.884388
QLT4f	0.373521	0.597664
7Xw8f	1.16346	0
DrVzZ	0.224	0
1B7um	0.567656	0
Ibdbx	0.0113326	0.148709
zyuMi	0.0652831	0.908675
WY4Jq	0.434727	0.140487
KiXMs	0.174149	0.931256
tmOmq	0.262941	0.524622
uZdVV	0.213692	0.338724
Bv8tc	0.472594	0.129364
849mq	0.474041	0.890996
KynDs	0.604162	0.98536
zlqRd	0.182528	0.783101
sHWN4	0.427565	0.814336
bkpYL	0.156909	0
BN0BX	0.544508	0.00145608
zEROq	0.48141	0.345228
VPlJa	0.186464	0
zvnj3	0.231038	0.953672
9pW56	2.0588	0.20556
IhwuB	0.0883101	0.954323
SzSNx	0.412315	0.168902
m2gfx	0.378536	0.701738
Lr6jR	0.632155	0
98IG8	0.377051	0
qbTIO	0.181684	0
iBELv	0.0789667	1
mz2z3	0.226839	0
fxvYZ	0.190063	1
FtasZ	0.262459	0.997417
MNB4F	0.218267	0.0559676
mJgGC	0.939101	0.941109
nCe91	0.26163	0.945788
O6KKD	0.339074	0
6SF1w	0.374519	0.0385949
vasYK	0.449103	0.0244636
OwX2L	0.335777	0
Px2pj	0.678089	1
MaQQX	0.377352	0.997714
8GD9q	0.44155	0.624105
elrn5	0.530644	0.528771
FZLse	0.00153714	0.473526
ZM580	0.409832	0
b9bs7	0.604922	0.953322
Y7HOl	0.0639118	0
TvByM	0.909925	1
igRGw	0.338291	0.109203
rg4dh	0.558433	0
WjACA	0.263725	0.52829
9YHuN	0.41352	0.403928
VosmG	0.406229	0.875614
Zv9pj	0.521542	0.471941
6QlZ1	0.318112	0.700146
K0b7e	0.377593	0.999479
MwMR3	0.00875505	0.953374
OzZy4	0.326054	1
Y3FL5	0.141432	0.00301528
16EZq	0.601487	0.673999
AcqC2	0.473016	0.852753
HHaqX	0.184517	1
dXrlv	0.331901	1
slrqe	0.129722	0
eh2uq	0.500381	0.798286
LiBWf	0.366953	0.711099
v2PJI	0.573021	0.0784068
Dmzbi	1.04664	0.887089
lwyHQ	0.504965	0.01451
CC0tO	0.0344198	0
95S2B	0.581159	0.941096
fl4FS	0.216586	0.306415
0ny1T	0.342149	0.969413
CAvKB	0.544569	0.339925
Nl5wL	0.206398	0.934426
64TFX	0.431242	0.802201
GB68R	0.287354	0.892952
s9d9y	0.0802928	0.970419
BA5i6	0.363642	0.945703
4MmOZ	0.162937	0.157322
zwk6Y	0.0919269	0.438114
tthzh	0.23895	0.0467476
POlG9	0.1249	1
fxwDP	0.199948	0.0209032
fMktC	0.881714	0.0944433
80jHN	0.0236032	0.0146796
Z1nin	0.399415	0.993864
jJMzo	0.214596	0.871753
cKcSu	0.500323	0.607471
YZSFL	0.168482	0.393519
pQ3yG	0.421839	0.18719
UCPuz	0.31448	0.125926
hUdns	0.281688	0
6O9Fp	0.166207	0
ezBnB	0.811187	1
VZmzw	1.10975	0.513566
rF4iz	0.454752	0.550896
fPZSs	0.355712	0.923247
mxOze	0.180297	0.727218
NHPn6	0.739695	0.401079
RHEjW	0.466145	0.326614
p63MD	0.625721	0.747517
l3hto	0.466687	0.7558
WWyJN	0.521721	0.286444
ga0JP	0.620702	0.747569
s25H2	1.01035	0.190422
lcpCI	0.300336	0
SuhXg	0.237744	0.945107
61hIJ	0.0764952	0.0337665
f7NIC	0.179379	0.731303
pZsji	0.397368	0.0585059
3qrTS	0.483315	0.85466
SPwV4	0.335819	1
t9jvx	0.382597	0.993116
hYQIb	0.732944	0.783454
4XzOA	0.0979506	0.641702
reIld	0.21749	0.990177
Cq881	0.00626911	0.00352836
p5GE3	0.342269	1
1PfhI	0.0388203	0
bWib0	1.06866	0.71587
O2fTq	0.126889	0.242677
Wgpkn	0.0456319	0
KoS8L	0.122187	0.306746
5kUmC	0.926562	0.886014
xDC1h	0.417653	0.500397
Wg6PW	0.754825	0.222522
Pjw1F	1.21394	0.81063
Cq1b7	0.356797	0.887197
N7SoY	0.371806	0.75888
Qrzdu	0.15504	0.981167
Cnl8H	0.387238	1
yRdIF	0.739335	0.251988
nPE8y	0.370058	0.53606
tWhGu	0.95411	0.549433
ZlYGx	1.20047	0
zzQCl	0.157274	0.878409
uHShQ	0.839639	0.932208
4UwLl	0.526545	0.106772
2wr2k	0.192696	0.818223
D7Rgf	0.835892	0.938972
jyyI6	0.393085	0.571673
SaYtn	0.68851	0.296745
HnXrj	0.943622	0.00188194
muAYN	0.229226	0
BTtsB	0.383019	0.86583
7omHY	0.109709	0.963089
3ct0n	0.31231	0.67214
qDqwJ	0.11059	0.00833697
845jn	0.301158	0.927113
BP0jy	0.0448483	0.466514
Zl8dL	0.300073	0.3789
c7S9G	0.279578	0.894211
QytQV	0.314541	0.986201
vsYd9	0.00626911	0.831738
YDYku	0.991122	0.98537
RFWyT	0.492092	0.677704
fX6rA	0.107178	0
GirSm	0.143857	0.128176
cR7br	0.656111	0.504602
vEVUV	0.42847	0.431117
Xwe8v	0.14648	0.351085
O1W0D	0.690747	0.0943987
qi2Nk	0.148289	0
BJDuJ	0.227436	0
XejNI	0.241443	0.456552
RBR0c	0.583028	0.122021
x4uT2	0.434052	0.303362
xBmA2	0.18423	0
ImOCd	1.1461	0.482644
c79rc	0.183673	0.286481
ojNV0	0.618954	0.882889
huEnQ	0.194885	0.531641
RJ1qi	0.233208	0.00833985
K5qK5	0.203143	1
KS8kA	0.535647	0
MKzBh	0.274696	1
SlDS4	0.187169	0
GIuyq	0.239372	0.984613
uCqg2	0.412857	0
k239z	0.564521	0.961633
0fB5X	0.483809	0.103265
fIy4w	0.119486	0.998347
YFDq9	0.0661873	0
TmLNP	0.28633	0.917487
ammOX	0.67194	0.333156
8NFjU	0.363669	0.76629
iCaGn	0.330756	0.747377
kDToT	0.313636	0.874512
W3b7V	0.573503	0.0314635
NS85p	0.178007	0
Q4X2C	0.476272	0.995302
L0Sku	0.0597983	0
vXK2f	0.864112	0.798006
VSKpC	0.878399	0
kExL0	0.0849947	0.993156
nEgBM	0.231957	1
0rrux	0.113447	0.138031
7CIRz	0.226068	0.864662
rolWu	0.158433	0
ewCd1	0.0567861	0.28804
TYTl6	0.397166	0.771464
1RDHx	0.0893951	0.775768
omVYE	0.294889	0.829699
zD5sW	0.227014	0
ZOadM	0.431122	0.800694
mLJ0m	0.727277	0.407552
h6hJm	0.14751	0.620288
INmlb	0.253477	0.957672
wkrOe	0.112965	0.853013
GzpaF	0.0952423	0
dmFrn	1.00848	1
S5OBv	0.231535	1
iTv7n	0.213512	0.555259
SsTvG	0.312816	0.860252
5YCAS	0.434256	0
Av0MZ	0.437391	0.978015
qR0eM	0.161309	0.00876683
Kcf1U	0.158536	0
NpswN	0.899135	0.904908
0bSww	0.887622	0
IzhsR	0.206278	0.889058
3fnbg	0.718898	0.759309
DMBVn	0.386756	0.684197
M918M	0.786834	0.644061
1uq2d	0.193971	0.181471
VrQfL	0.287234	0
nJ7cX	0.209714	0.021731
B6IXD	0.55771	0.694099
lIQUz	0.282411	0.986765
Hj4cd	0.287837	0.104208
tWjbe	0.370299	1
35TgX	0.0833671	0.95207
dm2Lz	0.60366	0.869752
LUr38	0.152629	0.737197
nfvsm	0.220624	0.980489
6fE2J	0.311165	0
vvrRM	0.653374	0.783452
CrsD4	0.194764	0.936609
NtpMJ	0.202782	0.721847
Hvfvu	0.458368	0.99492
1xLgK	0.28112	0
yBajW	0.0748676	0.950481
INknW	0.637761	0.806737
ew6tv	0.0576276	0.0202337
2zzQO	0.679833	0.833022
GE1BT	0.206881	1
1KLfg	0.531602	0.996932
grlzM	0.607561	0.913212
GGNsW	0.668685	0.764833
3YGCA	0.0987801	0
JPCFA	0.164972	0.951788
RwNoT	0.333484	0.722909
Eod8G	0.653977	0.435456
VpsBf	0.387901	0.994173
QGDx0	0.456078	0.511676
f1gY1	0.307367	0.27387
yTK52	0.171644	0.41381
aSR5A	0.173305	0
iUZfQ	0.293021	1
DsY8F	0.187471	0.527622
ABQWU	0.181925	0.00517598
Tiazm	0.0122784	0
klLak	0.624138	0.0889465
6Z9fR	0.3102	1
2owYS	0.19835	0.887439
sdrRh	0.0417137	0.00778497
vb1Du	0.458851	0.679466
W6MZD	0.923213	0.333496
SGgUt	0.153533	0
KJhah	0.282104	1
3ZSvo	0.861279	0
HxVhb	0.339979	0.963998
Khqvm	0.486409	0.846683
uoPDC	0.347212	0.732573
DeM96	0.425252	0.847544
eo00A	0.803893	0.038362
Htfnx	1.06931	0.843426
3zF3d	0.214166	0.322867
hA0pL	0.307488	0.471561
5NJDr	0.438826	0.958867
EZ8eh	0.115121	0
FXnBL	0.350407	0.998229
umyjq	0.304655	0.1488
KMwhA	0.61594	0.0156158
njQsT	0.883945	0.969966
asNng	0.625527	0.297461
iWtLm	0.617749	0.761943
zmJiB	0.198276	0.00343927
aqEpr	0.377955	0
unAPh	0.431423	0.988877
XnhzX	0.17885	0.911446
iieEE	0.195789	0
HACyW	0.270777	0.470791
iQOLK	0.219841	0.810321
Nb5mQ	0.379341	0.954314
AuUS3	0.553611	0.953799
lBNMO	0.102717	0.965909
lgCzU	0.0953821	0.33575
yw8oU	0.296818	1
Q9ZPt	0.577662	0
9EVhG	0.772355	0.996499
6aHFJ	0.37253	0.927251
zXWeD	0.0322498	0
p8htG	0.484289	0.969123
BZ42V	0.397908	0.878877
7hGbw	0.309356	0.117163
nLdGN	0.11113	0.32552
aVBc5	0.12056	0.476803
6tB6K	0.0350226	0.939238
iX09h	0.204891	0
mMLu5	1.14767	0.895963
I1igh	0.136293	0.74821
ZQeKQ	0.605994	0.391717
omJVP	0.468737	0.803768
UeanA	0.34034	0.964844
MwPHS	0.345645	0.928444
HdDSj	0.681404	0.628922
di3wr	0.208135	0.896666
rFJFh	0.350287	0.430801
IXDKZ	0.679535	0.939619
cntTB	0.0833068	0
r3D5F	0.306644	1
OEN06	0.59008	0.0954472
BiOmr	0.162604	0.757541
6d31j	0.425154	0.101272
9I4zL	0.386515	0
B6dWB	0.396883	0.928764
cwIEA	0.473477	0
0Nm2k	0.257697	0.73289
h7hge	0.372831	0.354536
AcKeJ	0.113534	0.81259
8gjHj	0.72625	0.998443
JrKpp	0.317374	0.807581
WgMpk	0.160465	0.47888
TCwaB	1.30398	0.0560303
umzVq	0.463131	0.000899321
un6if	0.480672	0.702847
xeyxa	0.0162153	0.752641
tD502	0.433593	0.983391
d1zz9	0.250212	0.0810723
vnNmO	0.442093	0.429511
5XinO	0.661572	0.978329
5xMpI	0.693159	0.922485
4tnkP	0.216887	0
Y5XdJ	0.127217	0.106002
QglMA	0.166795	0
rswRZ	0.636857	0
thGsg	0.356073	1
5cnfC	0.524917	0.855804
9Teq4	0.80861	0
vnjkS	0.377714	0.815281
2DkTq	0.416166	0
yg54x	0.0370721	0
sYDT3	0.731195	0.922259
BlBFe	0.251669	0.979316
ZwaRH	0.200002	0.100355
r73wr	0.52757	0.00580292
ZT6ic	0.165356	0.315017
6C81k	0.336362	0.872372
kN7lt	0.599243	0.949764
dyOU0	0.336241	0.719606
TPTfz	0.331479	0.886256
CjdER	0.701176	0.900621
vi6EK	0.0585921	0.744773
z3Bgu	0.29284	0.868409
kogxy	0.392543	1
iRsdv	0.189993	0
wrDLt	0.416956	0.515455
8D876	0.644935	0.138765
Fqxod	0.421115	0
hHIsn	0.242868	0.998757
r7vNY	0.351552	0.706793
pxxi6	0.253752	0.910972
vb5DJ	0.375956	0
5g7Ba	0.187892	0.973714
VgFMn	0.647171	0.00452403
kvzCL	0.417974	0.9445
k3ZpF	0.37265	0.950832
vbsBL	0.315143	0.00931432
FUXMV	0.43938	1
z5jCP	0.186868	0
awWuG	0.354909	0.453985
QCztp	0.340702	0.792533
sRPVT	0.649034	0.913028
4Hv1i	0.529318	0.631787
1lyU9	0.295552	0
dv37Z	0.0282713	1
1P7xl	0.543001	0.576428
d51HN	0.172461	0.211622
YsUoN	0.472594	0.857054
KPyDP	0.641162	0
Ntaxq	0.276256	0.026926
sIQQZ	0.562954	0
NCCC4	0.378558	0.854963
qgw7T	0.176078	0.905095
ukyD0	0.34295	0.694045
2DyLo	0.523109	0.0235262
T0oZF	0.166734	0.332864
4oTPS	0.740305	0.949547
f9pJd	0.0926388	0.0641556
9kuMO	0.274048	0.855703
igYLR	0.588234	0.00182153
nvHTn	0.901667	0.956522
6o5zZ	0.466054	0.737678
9jTQZ	0.442696	0.70493
Xf4YL	0.862304	0.915243
kGKPL	0.312732	0.262405
Sbj2x	0.278011	0
BjkMe	0.370239	0.602784
3Nlbh	0.105258	0.00555879
xM96N	0.566978	0.917425
FdbQL	0.365055	0.494577
LpXnW	0.410205	0.730392
Atl7A	0.66115	0.938833
T6BHb	0.127311	0.475482
le0cQ	0.924272	0.977966
UY2l0	0.267402	0.887352
kfNL5	0.182769	0.386161
IicKh	0.0852358	0.0190628
2fLre	1.51321	0.565147
ZIDcZ	0.049309	0
oQDEf	0.292913	0
wp9bn	0.258119	0
MXIGy	0.379583	1
Eoj6X	0.437331	0
4fzFB	0.216077	1
IjVsw	0.435804	0.426178
OBORI	0.341305	0.972175
Bwp2r	0.567092	0.0494203
N0pAU	0.502101	0.750878
uAxIN	0.343475	0.100031
SWiES	0.725348	0.889596
o9It7	0.725348	0.667708
wayFV	1.06909	0
vZzkb	0.339425	0.690045
s5WMw	0.232078	1
GMuaQ	0.21532	0.0544631
5Rcjm	0.314963	0.616599
7jOmq	0.789857	0.894874
STq3F	0.282773	0
LxV2x	0.19814	0.752652
lS9XT	0.463733	0.960704
fT6MI	0.185255	0.00102394
aTLE5	0.522808	0.729736
jOzsO	0.226848	0
5GCKY	0.320646	0.615002
oytjZ	0.336965	0.918116
GTAdO	0.330334	0.745031
7MCTk	0.315083	0.720699
QD6lw	0.688397	0.692665
98cF0	0.291333	0.691522
cCGil	0.366674	0.690038
SPf4f	0.141839	0.400132
xlok6	0.300616	0.885762
90dud	0.268728	0
1IeAk	0.299591	0.927663
oyH7D	0.205459	0
LqEVb	0.357279	0.984781
BlDHI	1.1408	0.719809
UwWxF	0.527088	0
hNVcy	0.259686	0
4ieoG	0.831526	0
Hd2CT	0.584655	0
K1gJ0	0.30363	1
XdbqN	0.160706	0.740473
wrn7u	0.28422	0.855943
x4uvC	0.259264	0.900425
VEgzr	0.945611	1
usFco	0.472956	0
QxyJV	0.233585	0.400954
OiCjV	0.599935	0.833293
IliGK	0.179755	1
s5JiG	0.473137	0.984316
za5X4	0.584474	0.00597822
jepcH	0.578928	0.25884
iWXy0	0.436306	0.86273
KK0el	0.00415931	0.794008
CjUtx	0.44149	0
8Q5jE	0.422502	0
1h6Qd	0.487156	0.992075
rwE9z	0.516478	0.96344
indNn	0.167397	0.423782
iGPU9	0.235996	0.00572797
auJYg	0.642162	0.835139
2KMu5	0.369393	0.896928
sAgEx	0.719079	0.382398
QqNdh	0.67616	0.928277
TNlHE	0.288379	1
rDn2G	0.694545	0.281932
j6x9e	0.155083	0
IL27E	0.61817	0.966344
VQ0Bu	0.223638	1
aIDFu	0.60726	1
XiOyu	0.480732	0.410406
lA9iS	0.444323	0.370934
ChtNd	0.367098	0.233719
zmmke	0.694458	0.386628
JE6er	0.760983	0.883227
AzC5k	0.578885	0.993788
tRtoF	0.592431	0.367449
7ogav	0.413867	0.637293
xxFjV	0.258661	0.901672
V4omY	0.44062	0.816508
9L4AZ	0.332504	0.843154
9meUJ	0.2756	0.63118
D1oBN	0.22394	0.952031
l94sU	0.510159	0.795214
8drSC	0.0651023	1
P6Yfd	0.487246	0.652512
gLlAS	0.0969301	0
FrzCS	0.510525	0.985818
mnYBP	0.0885295	0
tNNjc	0.319785	0.798466
jQcDR	0.255527	0.996452
refUf	0.379763	0
Ukusv	0.477492	0
f5bOb	0.421041	1
q1dLA	0.601714	0.75204
5xZaf	0.572056	0.890222
sqOg7	0.494416	0.817674
Luteh	1.04206	0.093545
R5L4H	0.54644	0.916228
s9r68	0.589118	0.263924
crQrN	0.431001	0.616279
ZlT21	0.402748	0.361118
wxH3V	0.345886	1
XaKIY	0.438536	0.829463
VAZaJ	1.02717	0.0411477
adZyi	0.222131	1
1xeBa	0.59213	0.591115
FQSym	0.666997	0
wj60s	0.281522	0.902237
28Zrm	0.625705	0.171978
I9oUf	0.262037	1
1OCDo	0.552224	0.824167
NECMR	0.364151	0.350507
tLBYW	0.468797	0.300265
16gdA	0.412857	1
2fQon	0.456814	0.0170977
RQQXI	0.212562	0
HWEQr	0.164383	0.847425
tPWNy	0.507497	0.701629
hqOtD	0.90548	0.794866
hjIK4	0.0597374	1
BvfIK	0.249438	0.242055
vpS2t	0.0551712	0.0225991
9WQGj	0.595867	0.511497
c92o8	0.31882	0
d4q2q	0.530418	0.900787
fFx9v	0.523102	0
roJpl	0.636435	0.996461
1qEjv	0.527509	0.16751
PL0Z7	0.0833671	0.0433229
CyYiI	0.592868	0.940976
BCgtg	0.656617	0
Fnjgy	0.401524	0.886865
h7rjs	1.27962	0.876725
ZOxEO	0.451376	0.831866
x1a2c	0.770076	1
Uvq5J	0.530162	0.821619
GsR6Y	0.338867	0
gUIGS	0.0582304	0
GfBkr	0.280844	0
W0AfN	1.1379	0.906545
MrULe	0.413339	0.842486
QziiO	0.14419	0.986384
o615T	0.41135	0
M8kZK	0.207182	0.647387
BdEFh	1.25886	0
D92UV	0.349262	0.81383
wFH8G	0.183552	0.906441
1GSzp	0.294467	0.723356
R7PRs	0.0953628	0.996726
QKuhH	0.411124	0.543845
8ACEO	0.400951	0.0841596
cwNWA	0.289524	0.928891
ToYH0	0.532211	0.706783
ZXlsy	0.240577	0.980069
Am1jt	0.705637	0.83215
bmCqR	0.615337	0.641306
uO8i2	0.506954	1
I4STX	0.244616	0.0217997
fzya4	0.0848138	0
dleEB	0.978644	0
Jdm3A	0.452702	0.754228
lxv9v	0.212668	0.965784
FF58c	0.186385	0
jgLK1	0.110011	0
XpTgo	0.571592	0.234371
ImdxP	0.353059	0.962846
bsZdT	0.28645	0.804572
nh8Rt	0.679535	0.807968
yLv0n	1.16202	0.0148188
GZpEh	0.342571	0.966562
75qSB	0.125925	0.773494
qWcCY	0.116642	0.0746518
YQr3B	0.622981	0.0246463
zRsd9	1.41796	0
ZTP0I	0.836504	0.874896
vm6kw	0.259384	0.868532
t3Aul	0.101798	0.874432
L2gca	0.267944	0.837218
QSck0	1.2358	0.812217
jmIxH	0.422924	0
WLm6f	0.200913	0
qKato	0.31436	0
Muxfg	0.470922	0.0016435
nqZjJ	0.755443	0.569901
bWkFo	1.52324	0.982314
TJHZC	0.358485	0.98297
w60lz	0.606778	0
h8qKf	0.612866	1
h7rrx	0.194162	0.753592
6eTLf	0.335156	0.749945
uilI1	0.138863	0.278151
B6Cfq	0.0452702	0
jaG6J	0.261193	1
luKwO	0.26499	0.497289
5OaUm	0.385189	0
jphfo	0.206097	1
RKn8w	0.28	0.709396
K1fCp	0.00886115	1
i4406	1.01825	0.935669
CoS87	0.641077	0.872883
BO2yD	0.202601	0.395025
4mxns	0.442455	0.528686
Bb2kJ	0.20675	0
sG2xZ	0.679475	0.704826
uxPZU	0.554289	0
wWmQK	0.883945	0.474516
Mq1kt	0.257412	0.94779
uIHat	0.211763	0
TngMY	0.171798	0.904632
x6liN	0.942012	0
7xtpV	0.0328526	1
RhIzS	0.051901	0
MptCy	0.164805	0.152681
2h0pA	0.224121	0
9oQTX	0.364573	0.309259
TsigR	0.444031	0.636785
YYRG1	0.444745	0.889015
rWoSC	0.235346	0.819402
p1OM6	1.04652	1
Kyjm4	0.332564	0
GLtoX	0.465903	0.807078
lmv3V	0.122262	0
w8UiH	0.28803	0.349779
IGMGS	0.943019	0.806059
tVxhV	0.412542	0.997143
0Gf8G	0.193448	0.770337
99ktB	0.47157	0.740793
37sa6	0.183432	0.881129
JxpFd	0.415329	0
rPQSY	0.713111	0.391929
s925Q	0.392118	0.986188
Ok0u7	0.444986	0.85001
fPGvf	0.129903	0.629934
UtofY	0.162575	0.862948
aRLSk	0.572539	0.0087605
Mo2O0	0.648491	0.556434
3UPd0	0.67854	0.00673819
aM35k	0.392482	0.91308
jU55y	0.577361	1
5ffNq	0.56063	0.436806
kIt77	0.79491	0.936426
8nFQI	2.62826	0
xpTIK	1.33158	0.0278939
wNQKR	0.880448	0.162962
F86jB	0.464638	0.527715
mmPpm	0.159238	0.332941
PUbbb	0.551331	0.0838706
TNQPG	0.567204	0.0873081
GiNKp	0.997404	0.552039
92q89	0.321955	0.114809
8mrrJ	0.57299	0.930157
7Ez7Z	0.442213	0.00893286
NatC2	0.25191	0.61911
Qpxrr	0.806386	1
nxwDY	0.690506	0.716514
OeK3c	0.760473	0
HXskd	0.455113	0
9kU5k	0.249287	0.706219
mCYWw	0.322013	0.0141006
foqhp	0.20453	0.776531
RBcTG	0.0148289	0.954206
d4SXO	0.302123	0.508716
QWQ7I	1.2584	0.0334819
b4Ccd	0.106273	0.427186
USKmk	0.135148	0.995772
uZhxv	0.276866	0.694582
XZiEB	0.089154	0.863115
rvYVs	0.984586	0.059272
mFgcv	0.207182	0.011642
vgmzm	0.452582	0.562834
XTV5S	0.802506	0.715547
GVWgQ	0.383621	0
jg8ic	0.225809	0.993193
mrWzq	0.297783	0.14267
T53iB	0.278252	1
cNBHe	0.173606	0
3JcSQ	0.766338	1
6GnLB	0.392847	0.755142
lq1Sm	0.117787	0.125969
cDQUl	0.540981	0.0071274
TGp1b	0.12077	0.875425
lTSCy	0.0558795	0.241752
z2zXk	0.780407	0.224246
mWAnU	0.245219	0.651703
WHBYb	0.50176	0.796361
h121b	1.38631	0.744333
OBwXQ	0.490547	0.0313581
Nu2Im	0.249378	0.342893
XBiwZ	0.690627	0.988716
hCotJ	0.694565	0.905737
gmnm4	0.506894	0.81479
Sg5iV	0.085055	0.0589527
VVcc7	0.221227	0.960351
Q5iz4	0.404177	0.641956
1RseR	0.472594	0
bJYPn	0.135087	0
L6fOH	0.466988	1
hJGQB	0.249679	0.605734
SaLut	0.496794	0.942703
qNfjw	0.19169	0.562816
rWGai	0.442455	0
sTsoe	0.377969	0.558778
k6PUT	0.25497	0.348794
3xXlx	1.84627	0.0195328
pgapL	0.360429	0.00104684
64XjZ	0.679174	0.948453
bYXbo	0.617158	0.824573
pLnZ7	0.450833	0.00629939
KOrxi	0.290308	0.822643
n25wl	0.322799	0.918149
mzMoI	0.499118	0
NiPZ5	0.261133	0.560882
yygoB	0.172141	0.64427
wZly3	0.255285	0
HNvFS	0.638726	0
su9bc	0.139186	0
MdySc	0.156842	0.84157
aSA7R	0.492065	0.865468
TYocd	0.697137	0.403507
T0kkC	0.311346	0.911144
1rRqC	0.1042	0.81549
tdssg	0.763264	0.497787
faNKt	0.166975	0.921639
7NQGV	0.188495	0.301863
5abIc	0.868755	1
4YZhH	0.387419	0.154302
Flz9e	0.709133	0.836683
aVRTf	0.682011	0.0696556
FoesS	0.163448	0.837676
6RqkR	0.492405	0.0480767
ifW07	0.0556986	0.808958
65TsH	0.103877	0.543644
ysrTo	0.247932	0
SR2rg	0.552646	0.947156
6uaKh	0.418463	0.906736
h1gvD	0.874541	0.679316
7i5H7	0.147987	0.539874
SAbuD	0.203207	0.993553
tEY0t	0.969793	0.569641
R11xl	0.385671	0.853552
oCP0k	0.357972	0.885068
2m7wM	1.03326	0.364902
vYso7	0.512292	0.869226
UyYPH	0.285856	0.22836
ivNz6	0.367949	0.00641388
ZTTjH	0.212607	0.995285
4u6QL	0.141417	0.657646
Rr4wY	0.457223	1
2JFm3	0.29941	0.144659
UPh8s	0.65247	0.939181
O0U5o	0.262702	0.633337
Cj1vU	0.755397	1
jpfZT	0.285606	0.914497
ql7ao	0.248236	0
4LCLu	0.71497	0.899091
5EKsH	0.574842	0.352786
MaQAV	0.295914	0.644272
3g2NX	0.495983	0.831338
PDerV	0.240768	0.391505
MsETB	0.450472	0.840892
c1p8L	0.203746	0.960723
PkhOL	0.242325	0.471823
2djKk	0.111868	0.0955529
H2ybT	0.14419	1
RiSvW	0.164986	1
nqyHy	1.07359	0.72037
YXoA6	1.00527	0.797586
GpfJt	0.211281	0.950736
l8dht	0.459815	0.944863
3WVE8	0.0143466	0.275441
BQZ1n	0.445115	0.919362
HtC4a	0.653856	0.430252
y0QfH	0.605632	0
qLryV	0.261072	0.694104
sqYxv	0.777484	0.870934
3IUcS	0.115195	0
Ly37H	0.551019	0.842271
9Y24t	0.400861	0.156143
G7TtH	0.697559	0
8jRj8	0.325391	0.759028
0Q4F0	0.297722	1
WoXK7	0.163479	0
15i2f	0.401163	0
tXo2J	0.364332	1
Dd9WW	0.143948	0.577569
ex0ng	0.24729	0.769738
nJPEL	0.377659	0.852164
6hzei	0.0875288	0.911191
ucIFV	0.463191	0.795385
EbckJ	0.117124	0
s4tKI	0.453847	0.0871782
x0CQP	0.798347	0.0485801
H0Yq2	0.734571	0.00408423
NbzAQ	0.0490076	0.565269
yj4b9	0.0164564	0.990654
mSgDC	0.36466	1
uyyZJ	0.554937	0.927384
dfnH4	0.713714	0.68195
5KvM0	0.298566	0.682622
MJlaY	0.802825	0.962205
3XGZe	0.488026	0.711139
nXgRE	0.508943	0
rHsJX	0.647303	0.823579
JW4Xp	0.395014	0.284119
m2Sgp	0.429916	0.941854
OOHiy	0.607441	0
YWpTU	0.623776	0.975401
v9OOm	0.411169	0.805345
CDs8G	0.353059	0.136376
qoq1c	0.537154	0
aGYwf	0.388926	0.640646
2Vpr8	0.572539	0
ygHlN	0.644633	0.793806
gE7Te	0.270898	0.638023
C06dy	0.481636	1
wTy20	0.0175541	0.00975027
KytmA	0.262444	0
D05p3	0.290575	0.253981
rEc9p	0.605882	0.160123
7O8s3	0.778279	0.99925
9R9z4	0.322015	0.0689744
nck2C	0.554781	1
l8VR0	0.507557	0.389504
jVBDO	0.404599	1
zt46h	0.25197	0.58473
qIpnT	0.225507	0.992903
iXjmr	0.504603	0.164239
zK7I0	0.264086	0.774447
WiFiz	0.315867	0.847237
yVweg	0.0177826	0.867904
TtZng	0.336965	0.937217
8HDLz	0.0163961	0.979654
yqyW4	0.291031	0.0714472
3uhPp	0.531247	0
JnrBQ	0.448121	0.585174
5aQuQ	0.519241	1
YvTRR	0.524254	1
4d1mD	0.343656	0.669616
GFF2S	0.203023	0.95429
jwuAW	0.825473	0.893904
614VF	0.397452	0.311669
HWl0K	0.683815	0.232116
ASFSC	0.407552	0.484277
nrxUl	0.24558	0.251373
mBfsI	0.34025	0
CdOCk	0.497912	0.534805
kg1zr	0.441972	0.323029
lrIdY	0.313154	0
VPM1F	0.497068	0.166857
a3V1e	0.0618092	0
DzQR0	0.102536	0
bzP8y	0.327923	0
So3ZE	0.225869	0.777601
T8gfh	0.46512	0.219305
dJFLx	0.059436	0.895184
Be96p	0.450411	0.87619
D3CKu	0.420995	0
4vNjZ	0.0824629	0.638383
iPkYB	0.32521	0.976769
zdtq5	0.421598	0.428134
ejUFf	0.494476	0.885601
pTlRp	0.594059	0.997488
4xv6U	0.445833	0.891361
3ZM5L	0.339496	0.846147
2tP3E	0.0142261	0.89506
VPuYd	0.263122	0.885197
Q4JwR	0.302907	0.573587
FSYjN	0.112904	0
XUdtM	0.142261	0.796734
S3QCc	0.155341	0
U1G5G	0.663802	0.737281
KK0Tp	0.103621	1
hMbDh	0.623294	0.82574
TMw1d	0.209897	0.58888
Hhmgt	0.199466	0.534746
UVJQ4	0.679174	0.985047
fX06R	0.561534	0.991573
SSq0Z	0.486399	0
0jKVu	0.519311	0.690734
080DM	0.695871	0.885462
hSDsc	0.00936207	0.268198
aQM63	0.82692	0.93301
1g12d	0.306704	0.812451
7j7Xi	0.866885	0.496692
PvJO3	0.108142	0
j7c7z	0.297602	0
OpuGB	0.106756	0
wfKjO	0.22822	0
mRVa6	0.227979	0
hJ87f	0.210859	0.952225
nM91g	0.0956039	0.723769
YcUix	0.0807148	0.0293039
hPI95	0.493813	0.744002
vGTSX	0.0566065	0.0347699
Dy5SW	0.0646803	0.040418
NEskL	0.420272	0
jvwiT	0.0408095	0.0662295
bGrl9	0.308132	0.310141
0hErE	0.489895	0.992331
yozQw	0.311949	0.668425
T7jO8	0.127914	0.913572
njiem	0.76013	0.943544
hVdFJ	0.274279	0.99405
72pv5	0.364332	0.00140562
4XYs0	0.504724	0.943189
MZFtJ	0.624862	0.0553318
uQWo8	1.16219	0.698194
gpUE6	0.10338	0.00302089
h6Tpq	0.0420754	0.789929
X4roz	0.115135	0
ngyfX	0.606597	1
bRUFa	0.233524	0
7RwT2	0.371143	0.618744
ve27n	0.480491	0
6Fwrr	0.612504	0.766037
TlN27	0.941421	0.773509
5IW6h	0.53204	0.0189833
DUUnK	0.563135	0.637613
LrqTn	1.27998	0
4dO2J	0.0286932	1
jQXfg	0.712991	0.981267
mmnCb	0.497577	0.775842
SZtQZ	0.873393	0.662897
t3R0l	0.427987	0
kBoqt	0.340478	0
Uu0iq	0.454872	0
fxuiI	0.203703	0.886943
Q5LAf	0.0884306	0.958312
1GQpm	1.07015	0.838644
azMKl	0.823388	0.872776
ROA74	0.223156	0.596773
PK5cJ	0.164082	0.840959
3eh1n	0.0386997	0
mcZxa	0.455053	0
Hd9We	0.641197	0.853792
ukMTQ	0.154919	1
CIn61	0.134545	0.731753
EYgxr	0.166855	0.592888
qbIGl	0.240336	0.149249
GEYWF	0.0693822	0.819558
p83N9	0.306885	0.939866
AG8ru	0.0670915	0
UckOF	0.112784	0.382693
EwEGw	0.578962	0.957445
dwlod	0.467855	0.844251
x7G33	0.444926	0.749428
1yZ1k	0.295089	0.377046
AgXp6	0.52968	0
ZhZYA	0.529016	0.924611
H70SW	0.425335	0.934503
bnnMp	0.43938	0.411103
69dry	0.722515	0.812254
Tcm51	0.678571	0.670092
gx3F2	0.114833	0
bV36I	0.0972315	0.444396
tTZFD	0.286043	0.906121
XpeSr	1.10849	1
EpqlC	1.26742	0.0750544
XUKa0	0.690928	0.510492
qqxg8	0.268426	0.44669
pLW6J	0.476995	0.285724
3WExo	0.0397847	0.412642
grJgA	0.526666	0.898158
PNoca	0.173486	1
BdE8R	0.547122	0.814298
5FK1G	0.94673	0
2TCKT	1.28143	0
yffTc	0.264689	1
pORMV	0.109293	1
fcXzl	1.05418	0.533333
Lf23B	0.351136	1
fmYBu	0.909337	0.988977
VWWCj	0.254381	0
uoQee	0.649637	1
pRa79	0.70214	0.849502
A1TOv	0.185662	0
JkTdB	0.219388	1
nMTPv	0.0636556	0
dCUN3	0.63963	0.869461
Z4qLf	0.362584	0.118204
P7tHl	0.115728	0.234986
tlzxl	0.625916	0
3j2Z8	0.420513	0.92887
fZJg8	0.255888	0
Ord2g	0.722515	0.0798445
Q36vW	0.574068	0.730674
zofw8	0.788582	0.615838
SS61T	0.738008	0.552222
BdExc	0.803833	0.90341
vTjmh	0.50611	0.892675
QabiP	0.260579	0.983251
iRzOi	0.536793	0.738086
WkR1t	0.415268	0.960476
DRSXl	0.237081	1
0VJUY	0.301038	0.858913
sWTB9	0.674291	0.950118
A4deq	0.535647	0.955668
nWVDA	0.380487	0.989226
zXi0u	0.0521717	0
lpN22	0.119926	0.0241201
fWscq	0.0466199	0.0266124
HLZj8	0.254863	0.0577201
qvdLE	0.2935	0.866223
IanyG	0.553249	0.871783
TbSE6	0.250764	0.0654049
GlgOy	0.461985	0
xod7n	0.186534	0.902394
wwN6H	0.264448	0.99799
5Bdto	0.46729	0.67247
MjG4i	0.421537	0.967647
bnBXO	0.299169	0.603485
sZers	0.0799914	0.475181
fRpbh	0.604065	0.921594
tZV9P	0.431966	0.529551
7typz	0.199466	0
B3btP	0.903536	0.632216
Bvr2I	0.339557	0.832971
aETgL	0.337387	1
ODBLT	0.843608	0.452955
AqeUT	0.642041	0.556463
pMXMy	0.32527	0
tzPoS	0.614554	0.866204
GF32C	0.542037	1
RWbTa	0.409783	0.945609
gusP7	0.872567	0.889447
1QISy	0.661992	0.216505
oNQen	0.497128	0.896338
P86uq	0.412556	1
7pdGs	0.314661	0.282643
mKACL	0.969114	0.622182
iSZyy	0.547824	0.607748
8irnc	0.593094	0.673496
FwLSn	0.107178	0
iy4OB	0.529137	0.998885
QLu67	0.364151	0.731893
IwWB8	0.436788	0.69817
d2FUx	0.0876018	0
dZI5p	0.61391	0.968127
8MiPJ	0.405382	0.423886
Uz2Ap	0.249974	0.42586
sxlre	0.477417	1
1iDjp	0.113628	0.67755
qfbbb	0.250764	0
gU20E	0.310442	0.642337
Zucml	0.540349	1
T1fBo	0.102958	1
DHDD3	0.102174	0
rwHDy	0.344859	0.833115
oZNo8	0.589296	0.989287
EqinC	0.325813	0.941179
8DRsf	0.225387	0.736724
OZYgS	0.0252573	0
sV2ck	0.162575	0.828396
w08n2	0.68214	0.410095
vTPAV	0.710218	0.945132
uGJ4s	0.368129	0.315366
Ybk8h	0.268275	0.73077
N3dVB	0.680711	1
ZxYgm	0.2412	0.567213
yTn7A	0.250319	0.81828
gD9am	0.239552	0.798265
gcQTz	0.0588332	0
aDEbZ	0.455095	0.864693
ThK0i	0.649034	0.892357
8D9F8	0.359449	0
3Q5pV	0.240035	0.885033
K45Dl	0.311949	0.000871043
UifFX	0.889404	0.999298
glvP2	0.472715	0.84633
ma8JI	0.104694	0.350932
L9ODt	0.135871	0.549842
DAfUD	0.828319	0.322931
RZeVU	0.768388	0.323612
w7teY	0.0558192	0.271564
esSXP	0.225025	0.928827
fooas	0.414907	0.933606
nCsXH	0.155944	0.361832
q9WBQ	0.86134	0.459444
Zi3Ee	0.86065	0.567731
JXlOa	0.252754	1
MvQTQ	0.416318	0.501678
U2RrE	0.324785	0.849723
h7iOQ	0.436677	0.936784
yhXlH	0.364573	1
3ZO6O	0.342209	0.276559
NbC2m	0.395858	0
s1Omp	0.690446	0
shpn9	0.167638	0
7O8sq	1.16141	0.677016
8VL58	0.403815	0.0213682
aIVyP	0.498769	0
veB65	0.697103	0.399088
l6nmW	0.536009	0.800509
gmykC	0.0860797	0.0759764
ZG6fA	0.350407	0
Rk8UD	0.661934	0
i5Lqe	0.647385	0.286606
s7tsw	0.755247	0.153175
Qe0Yi	0.0988591	0
tpf98	0.0633542	0.245755
E24tA	0.704913	0.288336
lhGr0	0.445589	0.46083
Qt7M7	0.417438	0.0208775
7mGLw	0.442756	0.764913
Xbr9j	0.16149	0.633826
e45ut	0.43281	0.145989
7oaVA	0.306541	0
rLeUG	0.481094	0
OHhSR	0.555747	0.998215
ERCf6	0.489081	0.932656
8kGlG	1.16443	0.0040251
UkCdr	0.589767	0.962558
5RXtp	0.56132	0
AgJxe	0.313576	0.761875
uwFjG	0.214476	0.673075
cBRgw	0.0248353	0.286171
JM3va	0.413701	0.689901
aAvWy	0.349262	0.745457
w6Bhc	0.137559	0
928mJ	0.305619	0.85776
sefVi	0.187531	0.97873
rttT9	0.500805	0
lQlvL	0.504603	0.444261
iE9rM	0.352592	1
U1buu	0.220218	0.206054
CbsIi	0.374833	0.0188589
JxLgP	0.420211	0.995922
M1B8C	0.390795	0.910506
JgqUj	0.509305	0.415934
3FJ8g	0.528836	0.951706
N3Tvf	0.894674	0.450519
g58OA	0.688173	0.256243
U7bS9	0.0580646	0
MAMn3	0.228039	0.97024
al9K5	0.467953	0.976886
Beh0K	0.217459	0.831181
3T6Tc	0.284148	0.911427
P3EcT	1.01539	0.856323
fkO1G	0.366685	0.412495
0g3m5	0.0412917	0.199843
gvO3M	0.417197	0.694579
wtygk	0.305163	0.104467
cXzJL	0.328224	0.78663
rTHJk	0.357634	0.145288
gc1vW	0.156909	0.998942
y8fuU	0.111578	0
6ptD4	1.38023	0.562727
NicJf	0.398149	0
lJTi4	0.513042	0.70411
yCaOd	0.136594	0.85024
hAOee	0.0625705	0.685692
Pmqyz	0.356676	0.906
OoGPI	0.346549	0.635488
7WDYJ	0.330192	1
irxDO	0.0335156	0
pop7A	0.124116	0.741369
PbCcZ	1.01994	0.100917
nlfWh	0.241279	0.830071
OkU2c	0.879484	0.177113
gMY3M	0.883523	0.234292
QUuyr	0.610095	0.871989
hmqr7	0.619617	0.390683
5rF2a	0.461021	0.176302
FJA3N	0.702729	1
vjCUj	0.232439	0.966536
CkLC4	0.342088	0.458151
jSoy4	0.426058	0.878232
mKoqR	0.730668	0
Qy6M0	0.148756	0.905663
A8tR8	1.18161	0.940749
XX050	0.146148	0.40865
kj0RJ	0.276263	1
JSmB5	0.344515	0.430911
NtoTa	0.249619	0.995259
MaOCI	0.111458	0.0511449
5yBYV	1.0801	0.272992
WbT4B	0.456585	0.921466
6m9Sp	0.418939	0.997989
nWtoZ	0.158992	1
vNFN8	1.17914	0
SFt4B	0.255165	0.795294
rWfxd	0.256913	0.760371
d3xeb	0.63529	0.964043
9Nd6s	0.825413	0
YiZfr	0.15736	0.00390316
RVsyj	0.130024	1
AtGRQ	0.595746	0
JZ7YT	0.642644	0.955397
8PDJ7	0.506833	0.429334
Bs8lX	0.350769	0.569586
L0j9u	0.114291	0.874946
648eF	0.170532	0.0547688
2tDbQ	0.372228	0.529721
fOryU	0.101288	0
LA2AV	0.500082	0
we1r9	0.314058	0.94923
zjFrC	0.31014	1
lm3Fm	0.310273	0.958948
vyAHS	0.164805	0
0dQWI	0.956582	0.842312
k25WM	0.148725	0
pfrx9	0.656629	1
wv892	0.268848	0.991348
EMJXy	0.295429	0.918525
EXjZ7	0.414786	0.0603478
4b7jr	0.0309483	0.91548
f9aNq	0.401127	0
bXCDA	0.212909	0.943289
ytWZd	0.197718	0.999058
AgG1p	0.76459	0.0537786
KKDQm	0.109951	0.535196
pQTip	0.344861	0.218601
8WjGi	0.0896362	0.163855
NYdwZ	0.334628	0.387086
u4j1t	0.614779	0.890814
2Insg	0.257651	0
ebeaM	0.430821	0.0384199
X4l9O	0.501529	0
mr2Tt	0.15281	0.804131
94zzS	0.852478	0.888815
TPVGT	1.63262	0.646975
iHF4w	0.430579	0.0832888
QZ17g	0.460418	0.731894
ZphQi	0.270536	0.000529206
W8lTk	0.235755	0.182089
IOWVn	0.12707	0
0tRKf	0.254564	0.972903
fHp9V	0.421841	0
TRlTB	1.15068	0.0917759
BTt59	0.691712	0.372262
GSxNH	0.304785	0.878006
Pgy9W	0.59653	0.863635
4Y8ba	0.306644	0.842468
ZrUps	0.554553	0.947546
SMEpO	0.0248721	0.916986
JwLAR	0.821736	0.466508
w7GQB	0.372183	0
SjF3p	0.599785	0
qm8d2	0.406709	0
kJYdh	0.48893	0.753361
pE6dU	0.470967	0.0620732
qILMB	0.454407	0
ly2gd	0.183251	0.0135193
gQI0g	0.408457	0.0563309
6E4Ex	0.173305	0.000828878
wckpB	0.53203	0.842166
N7rUU	0.75808	0.522427
u2hL1	0.488444	0.962733
3exGb	0.456738	0.951694
BEKqy	0.327776	0.792134
NnoHi	0.583931	0.560077
MwLQb	0.0793284	1
cF5mn	0.584233	0
BiiZV	0.727277	0.0961578
X6W30	0.741563	0.883902
9iyqS	0.402851	0.943772
T38RW	0.569947	0.351808
MfNi6	0.476452	0.92511
LoJsF	0.320267	0.693291
Ef6Us	0.305921	0.825569
t3EzN	0.679716	0.832579
SORm5	0.387178	0.993166
ENfAY	0.358123	0.942719
KgpUA	0.253417	0.414507
Obp1Q	0.115496	0
uAQgL	0.769714	0.394164
Ozrp3	0.072577	0.00935126
OgYzI	0.102114	0.974348
C6WSd	0.194235	1
ey9K0	0.337971	1
Zn6pb	0.901911	0.982905
s2u3F	0.279953	0
6aGl8	0.866283	0
Q2e7e	0.0790872	1
4n26N	0.393748	0.819847
Zkk4e	0.383561	0.153877
gdX9Y	0.47597	0.426721
rzgUP	0.38766	0
K579n	0.338532	0
Q7JMa	0.281663	0.948252
FwpuE	0.230269	1
oheDq	0.251242	0
WU8wW	0.570127	0
tLZBh	0.723238	0.995116
M9PBo	0.156848	0.859245
57NNX	0.967975	0.230719
kWat2	0.473016	0.92015
HHfzQ	0.172521	0.989487
K5eZB	0.160164	1
jCJRF	0.353602	0.557161
EIMcU	0.115595	0.349078
N1S4Z	0.364658	0.797526
FGNWR	0.693333	1
ZHKka	0.399354	0.72991
4O7os	0.789909	0.946407
SEndu	0.240095	0.772054
FV0m7	0.95182	1
oGEzT	0.194644	0.108196
upYQB	0.5987	0.472104
Nqy8k	0.457886	0.0306924
bdRyB	0.766464	0
1hQxg	0.200129	0.99819
pbvba	0.20037	0.00649669
bC02Q	0.689301	0.969633
q44rK	0.417198	0.658294
hnz7t	0.197356	0
Rl1zY	0.115607	0.724721
Dovm8	0.57706	0
xIWQp	0.103561	0.852887
AqPjU	0.2542	0.423328
xNEys	0.62879	0.883503
a4N7X	0.192896	0.995915
XuTwp	0.334948	0.361811
fMZ6w	0.324607	1
swxl9	0.396461	0.823208
WAgfP	0.102958	1
SYJxj	0.826799	1
jPxM6	0.212125	0.788292
2ECt8	0.520698	0.928859
gjGCV	0.144789	0.70359
fFgJR	0.524797	0
lm1hZ	0.474608	0.999251
bSHQC	0.254381	0.93627
oI9PV	0.201352	0.999498
vacFl	0.342691	0.409932
w881C	0.254622	1
R48k3	0.469761	0.60582
jbKdM	0.740056	0.0283042
VF0eu	0.181081	0.878195
sD1UL	0.709374	0.311589
O1RJT	0.12273	0
2WRUm	0.820439	0.322878
GKlXk	0.11206	1
hm0pm	0.0773994	0.954384
A8ozW	0.720285	0.99004
74w1b	0.355531	0.928718
5U3K5	0.206338	1
f9wVj	0.285064	1
VXRER	0.247389	0.988069
bmEGG	0.211462	1
Q33KQ	0.857361	0.380109
kWfIG	0.817094	0.283423
C76GZ	0.313576	1
c48kE	0.0276082	0
3Vmq0	0.640474	0.951678
HnzRZ	0.222571	0.930484
6VZHz	0.731979	0
T2EY7	0.365032	0.686598
XOJXr	0.261367	1
LAJIe	0.782518	0
WWXSm	0.461744	0.768231
YbIT1	0.414605	0.257435
drECO	0.14154	0.703258
2000-08-05	0.713774	0.272036
SfDem	0.158898	0.992714
cTusp	0.319845	0.942568
5MO7p	0.407432	0.0894973
UgidT	0.425214	0.359181
pWUc0	0.579471	0.970368
rH8Es	0.589055	0.562896
0I9ps	0.195608	0.684974
KgvYP	0.00988591	0.965158
qpIKG	0.274577	0.995603
NGSb3	0.149313	0.391565
a9RuN	0.228159	1
nJ4tm	0.588935	0.0594855
4H0mS	0.457426	1
Nzo4k	0.0563014	0.727657
q36cA	0.115617	0.138424
dnWKN	0.0954231	0.00341968
2YDch	0.271983	0.904535
vTusO	0.559714	0.993096
KDWvq	0.382355	0.953546
2bXdg	0.318881	0.381162
4lFE8	0.22715	0.960798
7AEtf	0.402461	0
gFQaS	0.486579	0.978925
8d7zP	0.364814	0.959899
U16it	0.138222	0.70051
p76em	0.491583	0.871198
sAw1B	0.827764	0.758718
uV6Gw	0.409421	0.997528
KmfIo	0.355963	0.524252
kFt7Z	0.281775	0.755677
4TQOB	0.116753	0
2Lz6C	0.401555	0.802494
1EFge	0.452887	0
KusIk	0.399776	0.964143
PDfll	0.119957	0.497545
xWhPq	1.15189	0.945685
ueD1S	0.459333	0.998122
QDmWU	0.446614	1
PvGzx	0.04643	0
t0NyS	1.52663	0
AN5SR	0.211161	0.901333
Iqsxg	0.175598	0.0749165
RFMx9	0.298401	0.510369
69K3w	0.153352	0.805349
dYCLT	0.231179	0
cOxnr	0.217068	0.822333
W9Xle	0.227918	0.768708
8RjeY	0.44999	0.904709
SLuN9	0.492849	0.873011
bCiHP	0.867911	0.893482
bxV7Q	0.377593	1
Jmd3s	0.260349	1
OrdxY	0.352999	0.973329
Cv8ov	0.283436	1
ppgMl	0.459514	0.731773
pxbV8	0.227996	0
xdZRY	1.16046	0.00161751
eOgi4	0.153352	0.91564
EXgOd	0.43205	0.848444
hNwqH	0.526967	0.0557651
lY6Xo	0.143948	0.909139
MUq8z	0.301641	0.879683
TVkcy	1.01493	0.400107
w9IcZ	0.598037	0.221359
9iYr0	0.0701785	0.113357
Rjels	0.0816124	0
T8sG8	0.148952	0.875194
XC3SD	0.373796	0.2363
HjDS3	0.53185	0.996947
B9GXN	0.175053	0.953299
YPLW6	0.246786	0.663667
ovOvK	0.43709	0.944424
HwqnW	0.143828	0.481944
fhKYU	0.465048	0.12665
[truncated: 776 more rows]

## Sheet: source data for FigS13
Random forest model without elevation and slope (Fig. S13)
var1: variable name
imp: importance
imp.unscaled: unscaled importance
var	var1	imp	imp.unscaled
log.sr	Species richness	0.133875	0.358739
AM	Linear AM proportion	0.0425183	0.113934
AM2	Quadratic AM proportion	0.0414464	0.111062
AGE.s	Stand age	0.0569899	0.152713
MAT.s	Mean annual temperature	0.0360058	0.0964831
MAP.s	Mean annual precipitation	0.131718	0.352959
TEMP.SEAS.s	Temperature seasonality	0.0393945	0.105563
pH.s	Soil pH	0.0764395	0.204831
LAT	Latitude	0.0418098	0.112036
LON	Longitude	0.0862457	0.231108
